# Supplementary material for: A Citrullus genus super‐pangenome reveals extensive variations in wild and cultivated watermelons and sheds light on watermelon evolution and domestication
Source: Plant Biotechnol J. 2023 Jul 25;21(10):1926–8. doi: 10.1111/pbi.14120 (PMC10502741; doi:10.1111/pbi.14120)
Supplement: Supplementary file 3 — Table S1 Summary statistics of Illumina reads. Table S2 Summary statistics of de novo assemblies of three wild watermelon reference g. Table S3 Summary of pseudomolecule statistics. Table S4 Summary of repeat annotation. Table S5 BUSCO completeness scores of watermelon genome assemblies and annotations. Table S6 Watermelon accessions used in the pan‐genome study. Table S7 SNPs and small indels identified in watermelon. Table S8 Summary statistics of the species‐level pan‐genomes. Table S9 Citrullus super‐pangenome orthologous groups. Table S10 Orthologous groups specifically present or expanded in C. lanatus. Table S11 Number of genes with significantly different occurrence frequencies between populations. Table S12 Genes with significantly different occurrence frequencies between populations. Table S13 Enriched Biological Processes. Table S14 Genes related to meristem maintenance and development that had significantly higher frequencies in the C. lanatus and C. mucosospermus. Table S15 Genes with significantly changed occurrence frequencies during watermelon domestication and improvement. Table S16 Genes related to disease resistance that had significantly different frequencies in the cultivated watermelon compared to the wild species. Table S17 Putative domestication sweeps. Table S18 Genes in domestication sweeps. Table S19 Key fruit traits in Kordofan melons and genotypes at ClBt and LCYB genes. Table S20 Fruit flesh soluble solid content in watermelon accessions with different alleles for ClTST2. [file PBI-21-1926-s003.xlsx]

## Sheet: S1
Table S1. Summary statistics of Illumina genome sequencing reads for the three wild watermelon accessions
	Library		Raw			Cleaned paired reads
	Type	Insert size	Read length (bp)	No. read pairs	Total bases	No. read pairs	Total bases	Mean read length (bp)	Coverage (x)
C. mucosospermus USVL531-MDR	Paired-end	470 bp	150	174005104	52201531200	132450519	36846354719	139.08	84.7591
C. amarus USVL246-FR2	Paired-end	200 bp	35-150	497117742	129548475823	315346934	74840087991	118.663	176.827
		500 bp	100	160313843	32062768600	127924336	24513832129	95.8138	57.9197
	Mate-pair	5 kb	160	55644076	17806104320	35775616	8894701417	124.312	21.0158
		10 kb	160	66112972	21156151040	29735763	7192882067	120.947	16.9949
		15 kb	160	32692530	10461609600	12193058	2838652271	116.404	6.70698
		20 kb	160	29603586	9473147520	8527507	1984353896	116.35	4.6885
	Total		-	841484749	220508256903	529503214	120264509771		284.153
C. colocynthis PI537277	Paired-end	470 bp	35-265	156997588	82459533377	146165959	69815206889	239	171.96
		800 bp	35-160	122833455	39114401965	112504552	33944919727	151	83.61
	Mate-pair	2 kb	35-160	99629879	31730124273	64046532	17942015914	143	44.19
		5 kb	35-160	81367544	25917691237	52264763	14678379965	143	36.15
		10 kb	35-160	78119237	24879795068	49366285	13856770362	143	34.13
	Total		-	538947703	204101545920	424348091	150237292857	-	370.05

## Sheet: S2
Table S2. Summary statistics of de novo assemblies of three wild watermelon reference genomes
	C. mucosospermus USVL531-MDR		C. amarus USVL246-FR2				C. colocynthis PI 537277
	Contigs		Contigs		Scaffolds		Contigs		Scaffolds
	Size (bp)	Number	Size (bp)	Number	Size (bp)	Number	Size (bp)	Number	Size (bp)	Number
Longest	35260065	1	165954	1	16029060	1	662937	1	6255762	1
N50	27583535	6	18148	5664	3827701	27	44902	2264	1591708	71
N90	12306123	14	4677	20405	718580	110	11725	8249	377746	244
Total	365294859	77	356848513	38258	386715097	1422	360192319	15928	365144000	1536

## Sheet: S3
Table S3. Summary of pseudomolecule statistics of wild watermelon genome assemblies
Chr	C. mucosospermus USVL531-MDR		C. amarus USVL246-FR2				C. colocynthis PI 537277
	Anchored and oriented		Anchored		Oriented		Anchored and oriented
	Length (bp)	% of assembly	Length (bp)	% of assembly	Length (bp)	% of assembly	Length (bp)	% of assembly
1	36983822	10.1244	37630552	9.73	37630552	9.73	29903021	8.18938
2	37439416	10.2491	37601259	9.72	37601259	9.72	37316235	10.2196
3	31896000	8.73158	32877944	8.5	32765142	8.47	31320958	8.5777
4	26451720	7.2412	28180204	7.29	26791277	6.93	35043876	9.59728
5	36108334	9.88471	37123994	9.6	36857195	9.53	36098140	9.886
6	29740018	8.14137	29894998	7.73	29894998	7.73	30355107	8.31319
7	31900108	8.7327	32001405	8.28	31380926	8.11	31438204	8.60981
8	28358543	7.76319	28813993	7.45	28813993	7.45	29757080	8.14941
9	37923549	10.3816	38841895	10.04	38625242	9.99	37252765	10.2022
10	35260065	9.65249	35510674	9.18	32180617	8.32	34857235	9.54616
11	30902417	8.45958	32414261	8.38	29250784	7.56	30830302	8.44333
Total	365294859	99.3619	370891179	95.91	361791985	93.56	364172923	99.7341

## Sheet: S4
Table S4. Summary of repeat annotation of the reference genome assemblies
Class		C. colocynthis PI 537277			C. amarus USVL246-FR2			C. mucosospermus USVL531-MDR
		Count	Base pairs	%	Count	Base pairs	%	Count	Base pairs	%
DNA	DTA	10654	2428392	0.66	52499	15732066	4.05	33332	7660329	2.1
	DTC	99447	19721449	5.4	101648	21869404	5.63	85427	15833326	4.33
	DTH	30400	4837117	1.32	21349	3228473	0.83	18904	3112468	0.85
	DTM	112212	20219844	5.54	100996	20925451	5.39	92348	18742833	5.13
	DTT	14323	2097401	0.57	4588	958040	0.25	7644	1376804	0.38
	Helitron	103223	15964208	4.37	106561	16069281	4.14	92151	16184008	4.43
LTR	Copia	27886	19181761	5.25	22199	14371140	3.7	33459	18059552	4.94
	Gypsy	62554	58674554	16.06	52905	42470145	10.94	98368	63473936	17.38
	Unknown	40396	18610194	5.09	50082	25462130	6.56	79641	28365672	7.76
MITE	DTA	5247	883163	0.24	10536	1776636	0.46	5435	996593	0.27
	DTC	3479	384250	0.11	4080	436630	0.11	694	68355	0.02
	DTH	2303	553995	0.15	7936	1458481	0.38	2562	494935	0.14
	DTM	13492	1831794	0.5	10571	1454195	0.37	9159	1149700	0.31
	DTT	64	4087	0	410	33920	0.01	481	71956	0.02
Total		525680	165392209	45.28	546360	166245992	42.83	559605	175590467	48.07

## Sheet: S5
Table S5. BUSCO completeness scores of watermelon genome assemblies and annotations
	Species	Accession	Assembly BUSCO			Number of genes	Gene BUSCO
			Completeness (%)	Fragment (%)	Missing (%)		Completeness (%)	Fragment (%)	Missing (%)
Pulished	Citrullus lanatus subsp. vulgaris	97103	98.6369	0.12	1.24	21917	95.04	2.17	2.79
	Citrullus lanatus subsp. vulgaris	Charleston Gray	99.0706	0.12	0.81	22764	95.72	2.04	2.23
	Citrullus lanatus subsp. cordophanus	Kordofan Melon	99.0087	0.19	0.81	21676	94.49	2.91	2.6
This study	Citrullus mucosospermus	USVL531-MDR	99.0706	0.19	0.74	22377	95.72	1.98	2.29
	Citrullus amarus	USVL246-FR2	98.9467	0.12	0.93	22028	95.42	2.23	2.35
	Citrullus colocynthis	PI 537277	99.0087	0.06	0.93	22723	96.1	1.18	2.73

## Sheet: S6
Table S6. Watermelon accessions used in the pan-genome study.
ID	Alternative ID	Accession	Name	Taxonomy	Group	Origin	Collection date	Data source	Total cleaned bases	Sequencing depth (×)	Coverage of species-specific pan-genome		Used in gene PAV analysis	TST2 copy number
											Bases	%
XG0001	WM93	Grif15898	472	Citrullus lanatus subsp. vulgaris	cultivar	Iowa, United States	2004	Guo et al., 2019	6233578486	14.4967	361331117	94.02	Yes	tandem duplication
XG0002	WM269	PI307750	528	Citrullus lanatus subsp. vulgaris	cultivar	Luzon, Philippines	1965	Guo et al., 2019	3903170171	9.07714	334959889	87.16	Yes	tandem duplication
XG0003	WM233	PI698239	'ALLSWEET'	Citrullus lanatus subsp. vulgaris	cultivar	United States	1999	Guo et al., 2019	4559448726	10.6034	345909036	90	Yes	tandem duplication
XG0004	WM89	PI556994	'AU-SWEET SCARLET'	Citrullus lanatus subsp. vulgaris	cultivar	Alabama, United States	1991	Guo et al., 2019	6174828248	14.3601	361163682	93.97	Yes	tandem duplication
XG0005	WM80	PI629105	'Cream of Saskatchewan'	Citrullus lanatus subsp. vulgaris	cultivar	North Carolina, United States	2000	Guo et al., 2019	6335398470	14.7335	360285943	93.75	Yes	tandem duplication
XG0006	WM344	PI601307	'MICKYLEE'	Citrullus lanatus subsp. vulgaris	cultivar	Florida, United States	1986	Guo et al., 2019	4498706947	10.4621	346964692	90.28	Yes	tandem duplication
XG0007	WM9	PI635713	CALHOUN GRAY	Citrullus lanatus subsp. vulgaris	cultivar	Louisiana, United States	1965	Guo et al., 2019	8241549509	19.1664	292405481	76.08	No	tandem duplication
XG0008	WM428	PI635688	CRIMSON SWEET	Citrullus lanatus subsp. vulgaris	cultivar	Kansas, United States	1963	Guo et al., 2019	15189274129	35.3239	364036062	94.72	Yes	tandem duplication
XG0009	WM238	PI635731	DIXIELEE	Citrullus lanatus subsp. vulgaris	cultivar	Florida, United States	1981	Guo et al., 2019	3944771751	9.17389	326012546	84.83	Yes	tandem duplication
XG0010	WM295	PI438677	Jubilee	Citrullus lanatus subsp. vulgaris	cultivar	Mexico, Yucatan	1979	Guo et al., 2019	3036033746	7.06054	314689759	81.88	No	tandem duplication
XG0011	WM26	PI169300	Karasik	Citrullus lanatus subsp. vulgaris	cultivar	Hatay, Turkey	1948	Guo et al., 2019	7155735751	16.6412	361956912	94.18	Yes	tandem duplication
XG0012	WM287	PI635744	MOON AND STAR KANSAS	Citrullus lanatus subsp. vulgaris	cultivar	Maryland, United States	1988	Guo et al., 2019	3403408579	7.9149	313242576	81.5	No	tandem duplication
XG0013	WM236	PI635725	SMOKYLEE	Citrullus lanatus subsp. vulgaris	cultivar	Florida, United States	1971	Guo et al., 2019	3614920867	8.40679	316771455	82.42	No	tandem duplication
XG0014	WM27	PI665007	SUGAR BABY	Citrullus lanatus subsp. vulgaris	cultivar	Colorado, United States	1961	Guo et al., 2019	5463357662	12.7055	344475455	89.63	Yes	tandem duplication
XG0015	WM30	PI512395	V-CI-29	Citrullus lanatus subsp. vulgaris	cultivar	Valenciana, Comunidad, Spain	1985	Guo et al., 2019	5002135865	11.6329	352933567	91.83	Yes	tandem duplication
XG0016	WM358	PI635771	WHITE FLESH WHITE WONDER	Citrullus lanatus subsp. vulgaris	cultivar	Maryland, United States	1988	Guo et al., 2019	3802365234	8.84271	329756916	85.8	Yes	tandem duplication
XG0017	WM75	213		Citrullus lanatus subsp. vulgaris	cultivar	China		Guo et al., 2019	6358361261	14.7869	360468052	93.79	Yes	tandem duplication
XG0018	WM57	302		Citrullus lanatus subsp. vulgaris	cultivar	China		Guo et al., 2019	7605554589	17.6873	365789197	95.18	Yes	tandem duplication
XG0019	WM29	505		Citrullus lanatus subsp. vulgaris	cultivar	China		Guo et al., 2019	5864193923	13.6377	349676146	90.98	Yes	tandem duplication
XG0020	WM61	917		Citrullus lanatus subsp. vulgaris	cultivar	China		Guo et al., 2019	6110992807	14.2116	360516778	93.81	Yes	tandem duplication
XG0021	WM370	940		Citrullus lanatus subsp. vulgaris	cultivar	China		Guo et al., 2019	4600792808	10.6995	341830802	88.94	Yes	tandem duplication
XG0022	WM366	3301		Citrullus lanatus subsp. vulgaris	cultivar	China		Guo et al., 2019	3913997169	9.10232	335133568	87.2	Yes	tandem duplication
XG0023	WM326	9904		Citrullus lanatus subsp. vulgaris	cultivar	China		Guo et al., 2019	4475738854	10.4087	339825828	88.42	Yes	tandem duplication
XG0024	WM364	92002		Citrullus lanatus subsp. vulgaris	cultivar	China		Guo et al., 2019	3420099009	7.95372	320913720	83.5	Yes	tandem duplication
XG0025	ASM1002	97103		Citrullus lanatus subsp. vulgaris	cultivar	China		Guo et al., 2019	13374679577	31.1039	362883185	94.42	Yes	tandem duplication
XG0026	WM363	98002		Citrullus lanatus subsp. vulgaris	cultivar	China		Guo et al., 2019	3607088002	8.38858	334328982	86.99	Yes	tandem duplication
XG0027	WM372	790010		Citrullus lanatus subsp. vulgaris	cultivar	China		Guo et al., 2019	4278265350	9.94945	331945397	86.37	Yes	tandem duplication
XG0028	WM377	02d96		Citrullus lanatus subsp. vulgaris	cultivar	China		Guo et al., 2019	3388089547	7.87928	323050904	84.06	Yes	tandem duplication
XG0029	WM378	02d97		Citrullus lanatus subsp. vulgaris	cultivar	China		Guo et al., 2019	6124129525	14.2422	357343153	92.98	Yes	tandem duplication
XG0030	WM483	09WDL100972		Citrullus lanatus subsp. vulgaris	cultivar	China		Guo et al., 2019	8059894251	18.7439	361614051	94.09	Yes	tandem duplication
XG0031	WM482	10WDL102590		Citrullus lanatus subsp. vulgaris	cultivar	China		Guo et al., 2019	6706924951	15.5975	361440609	94.05	Yes	tandem duplication
XG0032	WM481	12WDL400639		Citrullus lanatus subsp. vulgaris	cultivar	China		Guo et al., 2019	7797293481	18.1332	359121760	93.44	Yes	tandem duplication
XG0033	WM479	14WDL100048		Citrullus lanatus subsp. vulgaris	cultivar	China		Guo et al., 2019	7395668909	17.1992	361359584	94.02	Yes	tandem duplication
XG0034	WM480	14WDL101069		Citrullus lanatus subsp. vulgaris	cultivar	China		Guo et al., 2019	6693153002	15.5655	361933844	94.17	Yes	tandem duplication
XG0035	WM74	182M		Citrullus lanatus subsp. vulgaris	cultivar	China		Guo et al., 2019	6200270435	14.4192	361195539	93.98	Yes	tandem duplication
XG0036	WM220	2000B57Ban		Citrullus lanatus subsp. vulgaris	cultivar	China, Henan		Guo et al., 2019	3261016909	7.58376	316182330	82.27	No	tandem duplication
XG0037	WM224	2001E.58		Citrullus lanatus subsp. vulgaris	cultivar	China, Henan		Guo et al., 2019	3923165587	9.12364	331744503	86.32	Yes	tandem duplication
XG0038	WM225	2002D80		Citrullus lanatus subsp. vulgaris	cultivar	China, Henan		Guo et al., 2019	3775153253	8.77943	336934968	87.67	Yes	tandem duplication
XG0039	WM226	2002S26		Citrullus lanatus subsp. vulgaris	cultivar	China, Henan		Guo et al., 2019	3809650035	8.85965	334937697	87.15	Yes	tandem duplication
XG0040	WM392	203Z		Citrullus lanatus subsp. vulgaris	cultivar	China		Guo et al., 2019	4281832819	9.95775	327540109	85.23	Yes	tandem duplication
XG0041	WM354	89S9		Citrullus lanatus subsp. vulgaris	cultivar	China		Guo et al., 2019	4014846883	9.33685	332486441	86.51	Yes	tandem duplication
XG0042	WM298	91E18		Citrullus lanatus subsp. vulgaris	cultivar	China		Guo et al., 2019	4695894201	10.9207	345897470	90	Yes	tandem duplication
XG0043	WM351	91E7		Citrullus lanatus subsp. vulgaris	cultivar	China		Guo et al., 2019	3707343903	8.62173	327702792	85.27	Yes	tandem duplication
XG0044	WM34	948-2M		Citrullus lanatus subsp. vulgaris	cultivar	China		Guo et al., 2019	4624351659	10.7543	343301167	89.33	Yes	tandem duplication
XG0045	WM340	98A13		Citrullus lanatus subsp. vulgaris	cultivar	China		Guo et al., 2019	3385577704	7.87344	328781897	85.55	Yes	tandem duplication
XG0046	WM55	98R		Citrullus lanatus subsp. vulgaris	cultivar	China		Guo et al., 2019	11185491251	26.0128	368594031	95.91	Yes	tandem duplication
XG0047	WM258	ABXi		Citrullus lanatus subsp. vulgaris	cultivar	China, Henan		Guo et al., 2019	3404916648	7.91841	318732599	82.93	No	tandem duplication
XG0048	WM265	AmericanDuanMan		Citrullus lanatus subsp. vulgaris	cultivar	United States		Guo et al., 2019	4756247464	11.061	356753196	92.83	Yes	tandem duplication
XG0049	WM79	ArkaManik		Citrullus lanatus subsp. vulgaris	cultivar	India		Guo et al., 2019	6855888397	15.9439	361456458	94.05	Yes	tandem duplication
XG0050	WM35	B307		Citrullus lanatus subsp. vulgaris	cultivar	China		Guo et al., 2019	7060051664	16.4187	359514852	93.54	Yes	tandem duplication
XG0051	WM395	BaoGuan		Citrullus lanatus subsp. vulgaris	cultivar	China		Guo et al., 2019	4866930804	11.3184	331445650	86.24	Yes	tandem duplication
XG0052	WM241	BianliangNo.1		Citrullus lanatus subsp. vulgaris	cultivar	United States		Guo et al., 2019	3436244178	7.99127	302315021	78.66	No	tandem duplication
XG0053	WM356	BingTangCui		Citrullus lanatus subsp. vulgaris	cultivar	China		Guo et al., 2019	3463445967	8.05453	322608755	83.94	Yes	tandem duplication
XG0054	WM231	BlackStone		Citrullus lanatus subsp. vulgaris	cultivar	United States		Guo et al., 2019	3617390628	8.41254	331297303	86.2	Yes	single
XG0055	WM86	BYE		Citrullus lanatus subsp. vulgaris	cultivar	China		Guo et al., 2019	6379879262	14.8369	361263195	94	Yes	tandem duplication
XG0056	WM54	C2		Citrullus lanatus subsp. vulgaris	cultivar	China		Guo et al., 2019	8498159843	19.7632	368697017	95.93	Yes	tandem duplication
XG0057	WM313	ChangMiBao		Citrullus lanatus subsp. vulgaris	cultivar	China		Guo et al., 2019	3181418147	7.39865	331736442	86.32	Yes	tandem duplication
XG0058	ASM1001	CharlestonGray		Citrullus lanatus subsp. vulgaris	cultivar	United States		Wu et al., 2019	26289485066	61.1383	364998471	94.97	Yes	tandem duplication
XG0059	WM359	ChengLan		Citrullus lanatus subsp. vulgaris	cultivar	China		Guo et al., 2019	3716980381	8.64414	330365672	85.96	Yes	tandem duplication
XG0060	WM455	CIT110		Citrullus lanatus subsp. vulgaris	cultivar	Russia		Guo et al., 2019	7264776388	16.8948	263252673	68.5	No	tandem duplication
XG0061	WM454	CIT112		Citrullus lanatus subsp. vulgaris	cultivar	Ukraine		Guo et al., 2019	7954109354	18.4979	344488982	89.64	Yes	tandem duplication
XG0062	WM456	CIT165		Citrullus lanatus subsp. vulgaris	cultivar	Egypt		Guo et al., 2019	5509890387	12.8137	249383291	64.89	No	tandem duplication
XG0063	WM47	CIT235		Citrullus lanatus subsp. vulgaris	cultivar	United States		Guo et al., 2019	5187410005	12.0637	345372192	89.86	Yes	tandem duplication
XG0064	WM48	CIT249		Citrullus lanatus subsp. vulgaris	cultivar	United States		Guo et al., 2019	8827930425	20.5301	362500109	94.32	Yes	tandem duplication
XG0065	WM453	CIT268		Citrullus lanatus subsp. vulgaris	cultivar	United States		Guo et al., 2019	8389086722	19.5095	361268287	94	Yes	tandem duplication
XG0066	WM46	CIT46		Citrullus lanatus subsp. vulgaris	cultivar	Unknown		Guo et al., 2019	5030288133	11.6983	348368415	90.64	Yes	single
XG0067	WM365	DaHeBingQiLin		Citrullus lanatus subsp. vulgaris	cultivar	Japan		Guo et al., 2019	3328718235	7.74121	323689913	84.22	Yes	tandem duplication
XG0068	WM376	DaHongLing		Citrullus lanatus subsp. vulgaris	cultivar	China		Guo et al., 2019	3617090628	8.41184	318558861	82.89	No	tandem duplication
XG0069	WM343	DaHongTian		Citrullus lanatus subsp. vulgaris	cultivar	China		Guo et al., 2019	3513334072	8.17054	329782823	85.81	Yes	tandem duplication
XG0070	WM209	DaXigua		Citrullus lanatus subsp. vulgaris	cultivar	China, Shanghai		Guo et al., 2019	3503489947	8.14765	315505850	82.09	No	tandem duplication
XG0071	WM380	DaxingXiaoHuangRou		Citrullus lanatus subsp. vulgaris	cultivar	China		Guo et al., 2019	4617896376	10.7393	355507106	92.5	Yes	tandem duplication
XG0072	WM71	DM		Citrullus lanatus subsp. vulgaris	cultivar	China		Guo et al., 2019	6422537627	14.9361	360993470	93.93	Yes	tandem duplication
XG0073	WM371	DongFangMeiJia		Citrullus lanatus subsp. vulgaris	cultivar	China		Guo et al., 2019	3099239613	7.20753	322840777	84	Yes	tandem duplication
XG0074	WM292	Duan117		Citrullus lanatus subsp. vulgaris	cultivar	China		Guo et al., 2019	3008542332	6.99661	225579958	58.7	No	tandem duplication
XG0075	WM288	Duan125ChangGuo		Citrullus lanatus subsp. vulgaris	cultivar	China		Guo et al., 2019	3673989105	8.54416	317534094	82.62	No	tandem duplication
XG0076	WM289	Duan126Hua		Citrullus lanatus subsp. vulgaris	cultivar	China		Guo et al., 2019	4086375459	9.5032	327098477	85.11	Yes	tandem duplication
XG0077	WM290	Duan127Lv		Citrullus lanatus subsp. vulgaris	cultivar	China		Guo et al., 2019	4619625139	10.7433	329984401	85.86	Yes	tandem duplication
XG0078	WM291	Duan128Huang		Citrullus lanatus subsp. vulgaris	cultivar	China		Guo et al., 2019	3932325387	9.14494	340144575	88.5	Yes	tandem duplication
XG0079	WM276	DuanMan		Citrullus lanatus subsp. vulgaris	cultivar	Japan		Guo et al., 2019	3981344219	9.25894	336902493	87.66	Yes	tandem duplication
XG0080	WM263	DuNo.1		Citrullus lanatus subsp. vulgaris	cultivar	Japan		Guo et al., 2019	4099691106	9.53417	317479038	82.61	No	tandem duplication
XG0081	WM294	Dusx		Citrullus lanatus subsp. vulgaris	cultivar	China		Guo et al., 2019	3686228009	8.57262	335187050	87.21	Yes	tandem duplication
XG0082	WM399	DW1		Citrullus lanatus subsp. vulgaris	cultivar	China		Guo et al., 2019	4381778827	10.1902	325188776	84.61	Yes	tandem duplication
XG0083	WM404	DW10		Citrullus lanatus subsp. vulgaris	cultivar	China		Guo et al., 2019	4170449965	9.69872	332746763	86.58	Yes	tandem duplication
XG0084	WM405	DW11		Citrullus lanatus subsp. vulgaris	cultivar	China		Guo et al., 2019	3838747023	8.92732	322076773	83.8	Yes	tandem duplication
XG0085	WM406	DW13		Citrullus lanatus subsp. vulgaris	cultivar	China		Guo et al., 2019	4405985195	10.2465	331376114	86.22	Yes	tandem duplication
XG0086	WM407	DW14		Citrullus lanatus subsp. vulgaris	cultivar	China		Guo et al., 2019	3716353423	8.64268	329483058	85.73	Yes	tandem duplication
XG0087	WM408	DW15		Citrullus lanatus subsp. vulgaris	cultivar	China		Guo et al., 2019	4565598637	10.6177	323719541	84.23	Yes	tandem duplication
XG0088	WM409	DW18		Citrullus lanatus subsp. vulgaris	cultivar	China		Guo et al., 2019	4070380978	9.466	323157238	84.08	Yes	tandem duplication
XG0089	WM400	DW2		Citrullus lanatus subsp. vulgaris	cultivar	China		Guo et al., 2019	4085111175	9.50026	321016120	83.53	Yes	single
XG0090	WM410	DW24		Citrullus lanatus subsp. vulgaris	cultivar	China		Guo et al., 2019	5186298648	12.0612	337014058	87.69	Yes	tandem duplication
XG0091	WM411	DW25		Citrullus lanatus subsp. vulgaris	cultivar	China		Guo et al., 2019	4718338610	10.9729	323329613	84.13	Yes	tandem duplication
XG0092	WM413	DW29		Citrullus lanatus subsp. vulgaris	cultivar	China		Guo et al., 2019	3542808485	8.23909	247448711	64.39	No	tandem duplication
XG0093	WM401	DW3		Citrullus lanatus subsp. vulgaris	cultivar	China		Guo et al., 2019	3361450811	7.81733	313860324	81.67	No	tandem duplication
XG0094	WM402	DW7		Citrullus lanatus subsp. vulgaris	cultivar	China		Guo et al., 2019	4559164308	10.6027	336849420	87.65	Yes	tandem duplication
XG0095	WM403	DW9		Citrullus lanatus subsp. vulgaris	cultivar	China		Guo et al., 2019	3628153358	8.43757	307702818	80.06	No	tandem duplication
XG0096	WM92	E0470		Citrullus lanatus subsp. vulgaris	cultivar	China		Guo et al., 2019	8392195590	19.5167	362013515	94.19	Yes	tandem duplication
XG0097	WM319	EDNo.2		Citrullus lanatus subsp. vulgaris	cultivar	China		Guo et al., 2019	4461521111	10.3756	326161772	84.87	Yes	tandem duplication
XG0098	WM315	FaHei		Citrullus lanatus subsp. vulgaris	cultivar	China		Guo et al., 2019	3411835085	7.9345	329247953	85.67	Yes	tandem duplication
XG0099	WM419	Feng21		Citrullus lanatus subsp. vulgaris	cultivar	China		Guo et al., 2019	4102405806	9.54048	315393305	82.06	No	tandem duplication
XG0100	WM339	FLG		Citrullus lanatus subsp. vulgaris	cultivar	China		Guo et al., 2019	3764100570	8.75372	335673154	87.34	Yes	tandem duplication
XG0101	WM397	FlowerCK		Citrullus lanatus subsp. vulgaris	cultivar	China		Guo et al., 2019	4000217565	9.30283	316709060	82.41	No	tandem duplication
XG0102	WM398	FlowerMut		Citrullus lanatus subsp. vulgaris	cultivar	China		Guo et al., 2019	4235736974	9.85055	317719305	82.67	No	tandem duplication
XG0103	WM375	G17AB		Citrullus lanatus subsp. vulgaris	cultivar	China		Guo et al., 2019	4372667539	10.169	337453332	87.8	Yes	tandem duplication
XG0104	WM306	G5F		Citrullus lanatus subsp. vulgaris	cultivar	China		Guo et al., 2019	3354473481	7.8011	311981742	81.18	No	tandem duplication
XG0105	WM201	GaolanZiGua		Citrullus lanatus subsp. vulgaris	cultivar	China, Gansu		Guo et al., 2019	3924186477	9.12602	321975164	83.78	Yes	single
XG0106	WM83	GDC		Citrullus lanatus subsp. vulgaris	cultivar	China		Guo et al., 2019	7018898923	16.323	361650119	94.1	Yes	tandem duplication
XG0107	WM309	GuiYinNo.6		Citrullus lanatus subsp. vulgaris	cultivar	China		Guo et al., 2019	2810505519	6.53606	321389925	83.62	Yes	tandem duplication
XG0108	WM32	GyNo.6		Citrullus lanatus subsp. vulgaris	cultivar	China		Guo et al., 2019	9211447586	21.422	354891929	92.34	Yes	tandem duplication
XG0109	WM81	HDZ		Citrullus lanatus subsp. vulgaris	cultivar	China		Guo et al., 2019	12328961920	28.672	363712216	94.64	Yes	tandem duplication
XG0110	WM76	HF1		Citrullus lanatus subsp. vulgaris	cultivar	China		Guo et al., 2019	6336402781	14.7358	361374699	94.03	Yes	single
XG0111	WM369	HM		Citrullus lanatus subsp. vulgaris	cultivar	China		Guo et al., 2019	4046401356	9.41024	336450195	87.54	Yes	tandem duplication
XG0112	WM331	HongBaoShi		Citrullus lanatus subsp. vulgaris	cultivar	China		Guo et al., 2019	4028139012	9.36777	335557088	87.31	Yes	tandem duplication
XG0113	WM342	HongDeng		Citrullus lanatus subsp. vulgaris	cultivar	China		Guo et al., 2019	4060373816	9.44273	340555770	88.61	Yes	tandem duplication
XG0114	WM332	HongHua		Citrullus lanatus subsp. vulgaris	cultivar	China		Guo et al., 2019	4379496606	10.1849	339254917	88.27	Yes	tandem duplication
XG0115	WM262	HongNo.1		Citrullus lanatus subsp. vulgaris	cultivar	Japan		Guo et al., 2019	3264214267	7.5912	340336069	88.55	Yes	tandem duplication
XG0116	WM270	HuangJin		Citrullus lanatus subsp. vulgaris	cultivar	Japan		Guo et al., 2019	3231538443	7.51521	310153498	80.7	No	tandem duplication
XG0117	WM255	HuangPiXiaoXiGua		Citrullus lanatus subsp. vulgaris	cultivar	China		Guo et al., 2019	3460403181	8.04745	323559882	84.19	Yes	tandem duplication
XG0118	WM391	HuangXiaoLiS		Citrullus lanatus subsp. vulgaris	cultivar	China		Guo et al., 2019	3826862514	8.89968	318425590	82.85	No	tandem duplication
XG0119	WM274	HuangXiaoYu		Citrullus lanatus subsp. vulgaris	cultivar	Japan		Guo et al., 2019	3059928198	7.11611	304540921	79.24	No	tandem duplication
XG0120	WM239	HuoZhouNo.1		Citrullus lanatus subsp. vulgaris	cultivar	United States		Guo et al., 2019	3644010840	8.47444	320768110	83.46	Yes	tandem duplication
XG0121	WM350	HuTuBiZaoShu1		Citrullus lanatus subsp. vulgaris	cultivar	China		Guo et al., 2019	3301265038	7.67736	326320923	84.91	Yes	tandem duplication
XG0122	WM82	JC5F		Citrullus lanatus subsp. vulgaris	cultivar	China		Guo et al., 2019	12226739583	28.4343	363835249	94.67	Yes	tandem duplication
XG0123	WM324	JiangJun		Citrullus lanatus subsp. vulgaris	cultivar	China		Guo et al., 2019	5583586663	12.9851	231027271	60.11	No	tandem duplication
XG0124	WM325	Jin5Fu		Citrullus lanatus subsp. vulgaris	cultivar	China		Guo et al., 2019	5254225507	12.2191	347911643	90.53	Yes	tandem duplication
XG0125	WM379	JinLing2x		Citrullus lanatus subsp. vulgaris	cultivar	China		Guo et al., 2019	4122331877	9.58682	351281966	91.4	Yes	tandem duplication
XG0126	WM334	Jinzhou204		Citrullus lanatus subsp. vulgaris	cultivar	China		Guo et al., 2019	4341724550	10.097	344653118	89.68	Yes	tandem duplication
XG0127	WM67	JLF		Citrullus lanatus subsp. vulgaris	cultivar	China		Guo et al., 2019	7221596939	16.7944	361509813	94.06	Yes	tandem duplication
XG0128	WM58	JMF		Citrullus lanatus subsp. vulgaris	cultivar	China		Guo et al., 2019	7236524896	16.8291	361638292	94.1	Yes	tandem duplication
XG0129	WM28	JPDuanMan		Citrullus lanatus subsp. vulgaris	cultivar	Japan		Guo et al., 2019	4564586736	10.6153	322109665	83.81	Yes	tandem duplication
XG0130	WM66	JXM		Citrullus lanatus subsp. vulgaris	cultivar	China		Guo et al., 2019	7081529333	16.4687	361814360	94.14	Yes	tandem duplication
XG0131	WM65	JYM		Citrullus lanatus subsp. vulgaris	cultivar	China		Guo et al., 2019	17465432385	40.6173	363984644	94.71	Yes	tandem duplication
XG0132	WM312	K5M		Citrullus lanatus subsp. vulgaris	cultivar	China		Guo et al., 2019	3637921291	8.46028	334119674	86.94	Yes	tandem duplication
XG0133	WM245	KaiZaNo5.1		Citrullus lanatus subsp. vulgaris	cultivar	China, Henan		Guo et al., 2019	3940987136	9.16509	329256855	85.67	Yes	tandem duplication
XG0134	WM355	Kang7S		Citrullus lanatus subsp. vulgaris	cultivar	China		Guo et al., 2019	3713345972	8.63569	319744171	83.2	No	tandem duplication
XG0135	WM299	KeLunSheng		Citrullus lanatus subsp. vulgaris	cultivar	United States		Guo et al., 2019	4327922652	10.0649	337153773	87.73	Yes	tandem duplication
XG0136	WM62	KH3-1		Citrullus lanatus subsp. vulgaris	cultivar	China		Guo et al., 2019	6615403179	15.3847	361074577	93.95	Yes	tandem duplication
XG0137	WM68	KHF		Citrullus lanatus subsp. vulgaris	cultivar	China		Guo et al., 2019	6875974140	15.9906	361835654	94.15	Yes	tandem duplication
XG0138	WM63	KLL		Citrullus lanatus subsp. vulgaris	cultivar	China		Guo et al., 2019	7178013120	16.6931	361667123	94.1	Yes	tandem duplication
XG0139	WM69	KWS		Citrullus lanatus subsp. vulgaris	cultivar	China		Guo et al., 2019	7440502458	17.3035	361518621	94.07	Yes	tandem duplication
XG0140	WM387	L600XuanChi		Citrullus lanatus subsp. vulgaris	cultivar	China		Guo et al., 2019	3802470296	8.84295	323029921	84.05	Yes	tandem duplication
XG0141	WM386	L600XuanWang		Citrullus lanatus subsp. vulgaris	cultivar	China		Guo et al., 2019	5056863514	11.7601	337027807	87.69	Yes	tandem duplication
XG0142	WM310	LaoErDaChangHei		Citrullus lanatus subsp. vulgaris	cultivar	China		Guo et al., 2019	4140695919	9.62953	330226335	85.92	Yes	tandem duplication
XG0143	WM367	LCHF		Citrullus lanatus subsp. vulgaris	cultivar	China		Guo et al., 2019	3123835325	7.26473	317713335	82.67	No	tandem duplication
XG0144	WM266	LianXiao-5		Citrullus lanatus subsp. vulgaris	cultivar	Japan		Guo et al., 2019	3172670613	7.3783	295457239	76.88	No	tandem duplication
XG0145	WM250	LongMi		Citrullus lanatus subsp. vulgaris	cultivar	China, Heilongjiang		Guo et al., 2019	4347931688	10.1115	342974459	89.24	Yes	tandem duplication
XG0146	WM352	LongMi104		Citrullus lanatus subsp. vulgaris	cultivar	China		Guo et al., 2019	3690032852	8.58147	324236383	84.37	Yes	tandem duplication
XG0147	WM260	LuoFeiLin		Citrullus lanatus subsp. vulgaris	cultivar	Romania		Guo et al., 2019	3575783624	8.31578	335304802	87.25	Yes	tandem duplication
XG0148	WM396	LuoNingZaoShuGua		Citrullus lanatus subsp. vulgaris	cultivar	China		Guo et al., 2019	4124247262	9.59127	321700845	83.71	Yes	tandem duplication
XG0149	WM345	LvBeiLei		Citrullus lanatus subsp. vulgaris	cultivar	China		Guo et al., 2019	3873734483	9.00868	339407476	88.31	Yes	tandem duplication
XG0150	WM418	M5		Citrullus lanatus subsp. vulgaris	cultivar	China		Guo et al., 2019	3418780497	7.95065	310112309	80.69	No	tandem duplication
XG0151	WM268	MarketMedget		Citrullus lanatus subsp. vulgaris	cultivar	United States		Guo et al., 2019	4503684285	10.4737	342058043	89	Yes	tandem duplication
XG0152	WM191	MeiHao		Citrullus lanatus subsp. vulgaris	cultivar	Ukraine		Guo et al., 2019	3037551427	7.06407	321128610	83.56	Yes	tandem duplication
XG0153	WM189	MeiLi		Citrullus lanatus subsp. vulgaris	cultivar	Russia		Guo et al., 2019	3271138386	7.6073	339085513	88.23	Yes	tandem duplication
XG0154	WM329	MeiLi2S		Citrullus lanatus subsp. vulgaris	cultivar	China		Guo et al., 2019	4397275378	10.2262	338790109	88.15	Yes	tandem duplication
XG0155	WM187	MeiliTuoFuSiJi		Citrullus lanatus subsp. vulgaris	cultivar	Russia		Guo et al., 2019	2878634809	6.6945	312719920	81.37	No	tandem duplication
XG0156	WM320	MiMei		Citrullus lanatus subsp. vulgaris	cultivar	China		Guo et al., 2019	4143141265	9.63521	333805273	86.86	Yes	tandem duplication
XG0157	WM232	Moxige74		Citrullus lanatus subsp. vulgaris	cultivar	Mexico		Guo et al., 2019	3301134462	7.67706	316881724	82.45	No	tandem duplication
XG0158	WM228	MoxigeHeiPi		Citrullus lanatus subsp. vulgaris	cultivar	Mexico		Guo et al., 2019	4018743114	9.34591	328320534	85.43	Yes	tandem duplication
XG0159	WM234	Mpamophbiu		Citrullus lanatus subsp. vulgaris	cultivar	Bulgaria		Guo et al., 2019	4608166713	10.7167	335867286	87.39	Yes	tandem duplication
XG0160	WM278	NongChong		Citrullus lanatus subsp. vulgaris	cultivar	Korea		Guo et al., 2019	3654645622	8.49918	335696173	87.35	Yes	tandem duplication
XG0161	WM64	Pencil		Citrullus lanatus subsp. vulgaris	cultivar	China		Guo et al., 2019	7009109611	16.3003	362013980	94.2	Yes	tandem duplication
XG0162	WM323	QiangHei		Citrullus lanatus subsp. vulgaris	cultivar	China		Guo et al., 2019	5218104327	12.1351	345075720	89.79	Yes	tandem duplication
XG0163	WM368	QiLinWang		Citrullus lanatus subsp. vulgaris	cultivar	China		Guo et al., 2019	3416595557	7.94557	319641509	83.17	No	tandem duplication
XG0164	WM259	QiongLu		Citrullus lanatus subsp. vulgaris	cultivar	China, Shanghai		Guo et al., 2019	3629111299	8.43979	336090344	87.45	Yes	tandem duplication
XG0165	WM52	RussianNo.3		Citrullus lanatus subsp. vulgaris	cultivar	Russia		Guo et al., 2019	9310556529	21.6525	367070998	95.51	Yes	tandem duplication
XG0166	WM2	RZ900		Citrullus lanatus subsp. vulgaris	cultivar	United States		Guo et al., 2019	2910614377	6.76887	358099768	93.18	Yes	tandem duplication
XG0167	WM3	RZ901		Citrullus lanatus subsp. vulgaris	cultivar	China		Guo et al., 2019	2934501079	6.82442	358185735	93.2	Yes	tandem duplication
XG0168	WM267	SanSan		Citrullus lanatus subsp. vulgaris	cultivar	Japan		Guo et al., 2019	3372088355	7.84207	328036351	85.35	Yes	tandem duplication
XG0169	WM357	SaShengNaiYouGua		Citrullus lanatus subsp. vulgaris	cultivar	China		Guo et al., 2019	4246133772	9.87473	340426509	88.58	Yes	single
XG0170	WM311	SBDHei		Citrullus lanatus subsp. vulgaris	cultivar	China		Guo et al., 2019	3905780811	9.08321	326260516	84.89	Yes	tandem duplication
XG0171	WM300	ShiHongNo.1		Citrullus lanatus subsp. vulgaris	cultivar	China		Guo et al., 2019	5018253052	11.6704	341929848	88.97	Yes	tandem duplication
XG0172	WM303	ShiHongNo.2		Citrullus lanatus subsp. vulgaris	cultivar	China		Guo et al., 2019	4099990473	9.53486	339787987	88.41	Yes	tandem duplication
XG0173	WM188	SiLaFuPaiKa		Citrullus lanatus subsp. vulgaris	cultivar	Russia		Guo et al., 2019	3714039994	8.6373	326820784	85.04	Yes	tandem duplication
XG0174	WM60	SSDL		Citrullus lanatus subsp. vulgaris	cultivar	United States		Guo et al., 2019	6491274410	15.096	361355128	94.02	Yes	tandem duplication
XG0175	WM84	SSSugarlee		Citrullus lanatus subsp. vulgaris	cultivar	China		Guo et al., 2019	13312231368	30.9587	366146457	95.27	Yes	tandem duplication
XG0176	WM394	Su5YY		Citrullus lanatus subsp. vulgaris	cultivar	China		Guo et al., 2019	5075895612	11.8044	352453945	91.71	Yes	tandem duplication
XG0177	WM440	SugarbabyCan		Citrullus lanatus subsp. vulgaris	cultivar	China		Guo et al., 2019	4065404757	9.45443	334947003	87.15	Yes	tandem duplication
XG0178	WM186	SulianNo.2		Citrullus lanatus subsp. vulgaris	cultivar	Russia		Guo et al., 2019	4108752508	9.55524	328534818	85.48	Yes	tandem duplication
XG0179	WM243	SuMiNo.1		Citrullus lanatus subsp. vulgaris	cultivar	China, Xinjiang		Guo et al., 2019	3506991800	8.15579	320137210	83.3	Yes	tandem duplication
XG0180	WM17	Sy904304		Citrullus lanatus subsp. vulgaris	cultivar	United States		Guo et al., 2019	3952184005	9.19113	359104048	93.44	Yes	tandem duplication
XG0181	WM70	SZT		Citrullus lanatus subsp. vulgaris	cultivar	China		Guo et al., 2019	7667241349	17.8308	362013149	94.19	Yes	tandem duplication
XG0182	WM296	T1f		Citrullus lanatus subsp. vulgaris	cultivar	China		Guo et al., 2019	3907070331	9.08621	331234779	86.19	Yes	tandem duplication
XG0183	WM72	T2		Citrullus lanatus subsp. vulgaris	cultivar	China		Guo et al., 2019	6788629006	15.7875	361562943	94.08	Yes	tandem duplication
XG0184	WM308	TaiGuChang		Citrullus lanatus subsp. vulgaris	cultivar	China		Guo et al., 2019	3277058151	7.62107	325174112	84.61	Yes	tandem duplication
XG0185	WM333	TaiGuHuaYuan		Citrullus lanatus subsp. vulgaris	cultivar	China		Guo et al., 2019	3542879070	8.23925	324276793	84.38	Yes	tandem duplication
XG0186	WM373	TangPaoDan		Citrullus lanatus subsp. vulgaris	cultivar	China		Guo et al., 2019	2889383701	6.7195	206381094	53.7	No	tandem duplication
XG0187	WM88	TDM		Citrullus lanatus subsp. vulgaris	cultivar	China		Guo et al., 2019	6346095393	14.7584	360648008	93.84	Yes	tandem duplication
XG0188	WM286	TenderGold		Citrullus lanatus subsp. vulgaris	cultivar	United States		Guo et al., 2019	3403512324	7.91514	321853598	83.75	Yes	tandem duplication
XG0189	WM384	TeXiaoFengS		Citrullus lanatus subsp. vulgaris	cultivar	China		Guo et al., 2019	3457584784	8.04089	348091849	90.57	Yes	tandem duplication
XG0190	WM85	TOMATOSEED		Citrullus lanatus subsp. vulgaris	cultivar	United States		Guo et al., 2019	6632881546	15.4253	361362522	94.03	Yes	single
XG0191	WM59	TS409		Citrullus lanatus subsp. vulgaris	cultivar	China		Guo et al., 2019	7162065417	16.656	361541348	94.07	Yes	tandem duplication
XG0192	WM105	TS409MU		Citrullus lanatus subsp. vulgaris	cultivar	China		Guo et al., 2019	6947552433	16.1571	361267858	94	Yes	tandem duplication
XG0193	WM346	TuoPaKe		Citrullus lanatus subsp. vulgaris	cultivar	China		Guo et al., 2019	4183085627	9.72811	335645928	87.33	Yes	tandem duplication
XG0194	WM360	W1		Citrullus lanatus subsp. vulgaris	cultivar	China		Guo et al., 2019	3055290919	7.10533	314220495	81.76	No	tandem duplication
XG0195	WM441	WCZ		Citrullus lanatus subsp. vulgaris	cultivar	China, Xinjiang		Guo et al., 2019	6447757377	14.9948	360892440	93.9	Yes	tandem duplication
XG0196	WM87	WDM		Citrullus lanatus subsp. vulgaris	cultivar	China		Guo et al., 2019	6422891993	14.937	361527893	94.07	Yes	tandem duplication
XG0197	WM253	WuChaXiGua		Citrullus lanatus subsp. vulgaris	cultivar	China, Xinjiang		Guo et al., 2019	3409488993	7.92904	320007686	83.27	Yes	tandem duplication
XG0198	WM305	XBF		Citrullus lanatus subsp. vulgaris	cultivar	China		Guo et al., 2019	4016375036	9.34041	323588735	84.2	Yes	tandem duplication
XG0199	WM293	XBM		Citrullus lanatus subsp. vulgaris	cultivar	China		Guo et al., 2019	4241837645	9.86474	334808859	87.12	Yes	tandem duplication
XG0200	WM31	XHBMB		Citrullus lanatus subsp. vulgaris	cultivar	China		Guo et al., 2019	12752017419	29.6559	369252329	96.08	Yes	tandem duplication
XG0201	WM251	XiangJiuShan		Citrullus lanatus subsp. vulgaris	cultivar	China, Shenyang		Guo et al., 2019	4185825620	9.73448	330919761	86.1	Yes	tandem duplication
XG0202	WM272	XiangXiaoGua		Citrullus lanatus subsp. vulgaris	cultivar	Japan		Guo et al., 2019	4142878920	9.6346	330189520	85.91	Yes	tandem duplication
XG0203	WM389	XiaoHongYu		Citrullus lanatus subsp. vulgaris	cultivar	China		Guo et al., 2019	4207035812	9.7838	317687471	82.66	No	tandem duplication
XG0204	WM383	XiaoJinLanS		Citrullus lanatus subsp. vulgaris	cultivar	China		Guo et al., 2019	4201214733	9.77027	331165862	86.17	Yes	tandem duplication
XG0205	WM393	XiaoJinTian		Citrullus lanatus subsp. vulgaris	cultivar	China		Guo et al., 2019	4657846773	10.8322	337607201	87.84	Yes	tandem duplication
XG0206	WM382	XiaoLanS		Citrullus lanatus subsp. vulgaris	cultivar	China		Guo et al., 2019	3763165257	8.75155	324546264	84.45	Yes	tandem duplication
XG0207	WM252	Xiaoxigua-4		Citrullus lanatus subsp. vulgaris	cultivar	China, Henan		Guo et al., 2019	3400399764	7.90791	342860591	89.21	Yes	tandem duplication
XG0208	WM321	XiaoZiMiBao		Citrullus lanatus subsp. vulgaris	cultivar	China		Guo et al., 2019	4668498924	10.857	351155071	91.37	Yes	tandem duplication
XG0209	WM247	XiaoZiNo.1		Citrullus lanatus subsp. vulgaris	cultivar	China, Henan		Guo et al., 2019	3225325585	7.50076	316529803	82.36	No	tandem duplication
XG0210	WM330	XiChunXuan		Citrullus lanatus subsp. vulgaris	cultivar	China		Guo et al., 2019	3689546395	8.58034	321633276	83.69	Yes	tandem duplication
XG0211	WM361	XiHua		Citrullus lanatus subsp. vulgaris	cultivar	China		Guo et al., 2019	4007115920	9.31887	335721662	87.35	Yes	tandem duplication
XG0212	WM273	XinDaHeNo.2		Citrullus lanatus subsp. vulgaris	cultivar	Japan		Guo et al., 2019	3854628192	8.96425	330335848	85.95	Yes	tandem duplication
XG0213	WM318	XinJiangNo.2		Citrullus lanatus subsp. vulgaris	cultivar	China		Guo et al., 2019	3641366953	8.4683	335867828	87.39	Yes	tandem duplication
XG0214	WM348	XinQing		Citrullus lanatus subsp. vulgaris	cultivar	China		Guo et al., 2019	3678835028	8.55543	326534738	84.96	Yes	tandem duplication
XG0215	WM317	XinXiLan		Citrullus lanatus subsp. vulgaris	cultivar	China		Guo et al., 2019	3491786260	8.12043	329979116	85.86	Yes	tandem duplication
XG0216	WM304	XiongYaLiNo.1		Citrullus lanatus subsp. vulgaris	cultivar	Hungary		Guo et al., 2019	8786988946	20.4349	344857035	89.73	Yes	tandem duplication
XG0217	WM230	XiongYaLiNo.2		Citrullus lanatus subsp. vulgaris	cultivar	Hungary		Guo et al., 2019	3686332741	8.57287	333483578	86.77	Yes	tandem duplication
XG0218	WM381	XiuLanS		Citrullus lanatus subsp. vulgaris	cultivar	China		Guo et al., 2019	3517286532	8.17974	315969471	82.21	No	tandem duplication
XG0219	WM78	XMF		Citrullus lanatus subsp. vulgaris	cultivar	China		Guo et al., 2019	6606240499	15.3633	361039559	93.94	Yes	tandem duplication
XG0220	WM264	XuDaHe		Citrullus lanatus subsp. vulgaris	cultivar	Japan		Guo et al., 2019	3715984845	8.64183	330604453	86.02	Yes	tandem duplication
XG0221	WM337	XYXA		Citrullus lanatus subsp. vulgaris	cultivar	China		Guo et al., 2019	4088611366	9.5084	337983917	87.94	Yes	tandem duplication
XG0222	WM328	YingPiNo.2		Citrullus lanatus subsp. vulgaris	cultivar	China		Guo et al., 2019	4051096343	9.42115	337977588	87.94	Yes	tandem duplication
XG0223	WM271	YiNv		Citrullus lanatus subsp. vulgaris	cultivar	Japan		Guo et al., 2019	3390761076	7.88549	321441412	83.64	Yes	tandem duplication
XG0224	WM390	YU18		Citrullus lanatus subsp. vulgaris	cultivar	China		Guo et al., 2019	4588957916	10.672	321878427	83.75	Yes	tandem duplication
XG0225	WM349	Yu4		Citrullus lanatus subsp. vulgaris	cultivar	China		Guo et al., 2019	3130476229	7.28018	321428993	83.63	Yes	tandem duplication
XG0226	WM314	YU8		Citrullus lanatus subsp. vulgaris	cultivar	China		Guo et al., 2019	3284858195	7.63921	320940837	83.51	Yes	tandem duplication
XG0227	WM73	YX		Citrullus lanatus subsp. vulgaris	cultivar	China		Guo et al., 2019	6589676685	15.3248	361388364	94.03	Yes	tandem duplication
XG0228	WM385	ZaoChunHongYuXuanChi		Citrullus lanatus subsp. vulgaris	cultivar	China		Guo et al., 2019	4010251593	9.32617	323026202	84.05	Yes	tandem duplication
XG0229	WM336	ZhangYin		Citrullus lanatus subsp. vulgaris	cultivar	China		Guo et al., 2019	4361628599	10.1433	353523932	91.99	Yes	tandem duplication
XG0230	WM341	Zhe2S		Citrullus lanatus subsp. vulgaris	cultivar	China		Guo et al., 2019	3595865276	8.36248	335828147	87.38	Yes	tandem duplication
XG0231	WM216	ZhengzhouNo.1		Citrullus lanatus subsp. vulgaris	cultivar	China, Henan		Guo et al., 2019	4119688490	9.58067	331530582	86.26	Yes	tandem duplication
XG0232	WM353	ZhengzhouNo.3		Citrullus lanatus subsp. vulgaris	cultivar	China		Guo et al., 2019	3537170980	8.22598	324129872	84.34	Yes	tandem duplication
XG0233	WM227	ZhengZhouYCL		Citrullus lanatus subsp. vulgaris	cultivar	China, Henan		Guo et al., 2019	4038382486	9.39159	334158481	86.95	Yes	tandem duplication
XG0234	WM316	ZhongNo.6		Citrullus lanatus subsp. vulgaris	cultivar	China		Guo et al., 2019	3030699407	7.04814	321605947	83.68	Yes	tandem duplication
XG0235	WM214	ZhongShiHong		Citrullus lanatus subsp. vulgaris	cultivar	China, Guangdong		Guo et al., 2019	3441684147	8.00392	321531545	83.66	Yes	tandem duplication
XG0236	WM322	ZhongYu12-3		Citrullus lanatus subsp. vulgaris	cultivar	China		Guo et al., 2019	4524684929	10.5225	338182347	87.99	Yes	tandem duplication
XG0237	WM307	ZhongYuNo.10		Citrullus lanatus subsp. vulgaris	cultivar	China		Guo et al., 2019	3571943740	8.30685	333690850	86.83	Yes	tandem duplication
XG0238	WM218	ZhongYuNo.3		Citrullus lanatus subsp. vulgaris	cultivar	China, Beijing		Guo et al., 2019	3748092405	8.71649	339939981	88.45	Yes	tandem duplication
XG0239	WM215	ZhongYuNo.9		Citrullus lanatus subsp. vulgaris	cultivar	China, Beijing		Guo et al., 2019	3952205569	9.19118	338984561	88.2	Yes	tandem duplication
XG0240	WM374	Zhou8S		Citrullus lanatus subsp. vulgaris	cultivar	China		Guo et al., 2019	3645220447	8.47726	322802005	83.99	Yes	tandem duplication
XG0241	WM338	ZhouZhiHong		Citrullus lanatus subsp. vulgaris	cultivar	China		Guo et al., 2019	3642702052	8.4714	328023807	85.35	Yes	tandem duplication
XG0242	WM256	ZhuXiaoHeiXiaoZi		Citrullus lanatus subsp. vulgaris	cultivar	China		Guo et al., 2019	3723244840	8.65871	323397733	84.15	Yes	tandem duplication
XG0243	WM56	ZZJM		Citrullus lanatus subsp. vulgaris	cultivar	China		Guo et al., 2019	10365748566	24.1064	366989249	95.49	Yes	tandem duplication
XG0244	WM25	PI525084	3	Citrullus lanatus subsp. vulgaris	landrace	Qinā, Egypt	1986	Guo et al., 2019	7627051696	17.7373	362032562	94.2	Yes	tandem duplication
XG0245	WM33	PI164687	9112	Citrullus lanatus subsp. vulgaris	landrace	Karnataka, India	1948	Guo et al., 2019	5928150789	13.7864	334599671	87.06	Yes	tandem duplication
XG0246	WM45	PI512404	AN-CI-8	Citrullus lanatus subsp. vulgaris	landrace	Andalucia, Spain	1985	Guo et al., 2019	6547977135	15.2279	360364980	93.77	Yes	tandem duplication
XG0247	WM452	PI270144	Angelokastron	Citrullus lanatus subsp. vulgaris	landrace	Greece	1960	Guo et al., 2019	6385218316	14.8493	361654801	94.1	Yes	single
XG0248	WM203	PI593353	Beigua	Citrullus lanatus subsp. vulgaris	landrace	Henan, China	1995	Guo et al., 2019	3506030751	8.15356	315078665	81.98	No	tandem duplication
XG0249	WM257	PI593370	Changhui	Citrullus lanatus subsp. vulgaris	landrace	Xinjiang, China	1995	Guo et al., 2019	3762891942	8.75091	329611792	85.76	Yes	tandem duplication
XG0250	WM261	PI593367	Du No. 3	Citrullus lanatus subsp. vulgaris	landrace	Xinjiang, China	1995	Guo et al., 2019	3536183490	8.22368	331032162	86.13	Yes	tandem duplication
XG0251	WM284	PI593346	Fuzhou Gua	Citrullus lanatus subsp. vulgaris	landrace	Henan, China	1995	Guo et al., 2019	4281104159	9.95606	353689326	92.03	Yes	tandem duplication
XG0252	WM166	PI593351	Hetaowen	Citrullus lanatus subsp. vulgaris	landrace	Henan, China	1995	Guo et al., 2019	2998002987	6.9721	297462999	77.4	No	tandem duplication
XG0253	WM249	PI593380	Jinlu	Citrullus lanatus subsp. vulgaris	landrace	Xinjiang, China	1995	Guo et al., 2019	3478403869	8.08931	345346837	89.86	Yes	tandem duplication
XG0254	WM164	PI593366	Kalatawuzi	Citrullus lanatus subsp. vulgaris	landrace	Xinjiang, China	1995	Guo et al., 2019	3034921815	7.05796	342190733	89.04	Yes	single
XG0255	WM1176	PI179881	Kalinga	Citrullus lanatus subsp. vulgaris	landrace	Gujarat, India	1949	This study	5687861420	13.2276	363077244	94.47	Yes	tandem duplication
XG0256	WM285	PI45170	Ma ling kua	Citrullus lanatus subsp. vulgaris	landrace	Jiangsu, China	1917	Guo et al., 2019	3234628705	7.52239	339380367	88.31	Yes	single
XG0257	WM23	PI179878	Matira	Citrullus lanatus subsp. vulgaris	landrace	Rajasthan, India	1949	Guo et al., 2019	7324936427	17.0347	362833993	94.41	Yes	tandem duplication
XG0258	WM193	PI314148	Moziac	Citrullus lanatus subsp. vulgaris	landrace	Samarqand, Uzbekistan	1966	Guo et al., 2019	3366211765	7.8284	325322980	84.65	Yes	tandem duplication
XG0259	WM194	PI379248	Okrugla	Citrullus lanatus subsp. vulgaris	landrace	North Macedonia	1972	Guo et al., 2019	4439542666	10.3245	354095859	92.13	Yes	tandem duplication
XG0260	WM135	PI381740	Wm-54	Citrullus lanatus subsp. vulgaris	landrace	India	1973	Guo et al., 2019	2364738812	5.49939	291174555	75.76	No	tandem duplication
XG0261	WM222	PI593365	Xinchenhong	Citrullus lanatus subsp. vulgaris	landrace	Xinjiang, China	1995	Guo et al., 2019	3810811326	8.86235	336895147	87.66	Yes	tandem duplication
XG0262	WM347	PI593368	Yixuan	Citrullus lanatus subsp. vulgaris	landrace	Xinjiang, China	1995	Guo et al., 2019	3150712833	7.32724	352534207	91.73	Yes	tandem duplication
XG0263	WM242	74-5-1		Citrullus lanatus subsp. vulgaris	landrace	China, Xinjiang		Guo et al., 2019	3341281944	7.77042	308568755	80.29	No	tandem duplication
XG0264	WM235	Ai84002		Citrullus lanatus subsp. vulgaris	landrace	Egypt		Guo et al., 2019	5140704550	11.9551	340916186	88.71	Yes	tandem duplication
XG0265	WM53	AKKZW		Citrullus lanatus subsp. vulgaris	landrace	China, Xinjiang		Guo et al., 2019	11783274759	27.403	368235189	95.81	Yes	tandem duplication
XG0266	WM150	ALaKeZiWai		Citrullus lanatus subsp. vulgaris	landrace	China, Xinjiang		Guo et al., 2019	3665793917	8.5251	327730325	85.27	Yes	tandem duplication
XG0267	WM198	BaiGuaZi		Citrullus lanatus subsp. vulgaris	landrace	China, Xinjiang		Guo et al., 2019	3683276438	8.56576	345622174	89.93	Yes	tandem duplication
XG0268	WM223	BanYeNo.1		Citrullus lanatus subsp. vulgaris	landrace	China, Xinjiang		Guo et al., 2019	3570726235	8.30401	306928877	79.86	No	tandem duplication
XG0269	WM211	BinLangPi		Citrullus lanatus subsp. vulgaris	landrace	China, Shanxi		Guo et al., 2019	4025520357	9.36168	341448807	88.84	Yes	tandem duplication
XG0270	WM190	BoErQiangSiJi		Citrullus lanatus subsp. vulgaris	landrace	Ukraine		Guo et al., 2019	3092953037	7.19291	319440646	83.12	No	tandem duplication
XG0271	WM281	C148		Citrullus lanatus subsp. vulgaris	landrace	China		Guo et al., 2019	3426545689	7.96871	327285704	85.16	Yes	tandem duplication
XG0272	WM49	CIT306		Citrullus lanatus subsp. vulgaris	landrace	Portugal		Guo et al., 2019	6427787734	14.9483	362355715	94.28	Yes	tandem duplication
XG0273	WM51	CIT66		Citrullus lanatus subsp. vulgaris	landrace	Italy		Guo et al., 2019	4910584627	11.42	344577892	89.66	Yes	tandem duplication
XG0274	WM280	DaAnZiGua		Citrullus lanatus subsp. vulgaris	landrace	China, Jilin		Guo et al., 2019	3879274982	9.02157	352370528	91.69	Yes	single
XG0275	WM200	DaBanGuaZi		Citrullus lanatus subsp. vulgaris	landrace	China		Guo et al., 2019	3303915510	7.68352	319919363	83.24	No	single
XG0276	WM199	DaBanHongZiGua		Citrullus lanatus subsp. vulgaris	landrace	China		Guo et al., 2019	3472325124	8.07517	322987301	84.04	Yes	single
XG0277	WM149	DaHongZi		Citrullus lanatus subsp. vulgaris	landrace	China, Xinjiang		Guo et al., 2019	3475754591	8.08315	277924610	72.32	No	tandem duplication
XG0278	WM197	DaoXianHongZiGua		Citrullus lanatus subsp. vulgaris	landrace	China, Anhui		Guo et al., 2019	4395169701	10.2213	355018169	92.37	Yes	single
XG0279	WM205	DengKouZiGua		Citrullus lanatus subsp. vulgaris	landrace	China, Neimenggu		Guo et al., 2019	3219539698	7.4873	315722566	82.15	No	single
XG0280	WM77	DHZ		Citrullus lanatus subsp. vulgaris	landrace	China, Xinjiang		Guo et al., 2019	7285032639	16.9419	361237401	93.99	Yes	tandem duplication
XG0281	WM208	DingXinHong		Citrullus lanatus subsp. vulgaris	landrace	China, Liaoning		Guo et al., 2019	4447066009	10.342	336584347	87.58	Yes	tandem duplication
XG0282	WM167	FuYangNo.1		Citrullus lanatus subsp. vulgaris	landrace	China, Anhui		Guo et al., 2019	2902811309	6.75072	298576712	77.69	No	single
XG0283	WM160	GangPi		Citrullus lanatus subsp. vulgaris	landrace	China, Anhui		Guo et al., 2019	3619348957	8.41709	351434488	91.44	Yes	tandem duplication
XG0284	WM207	GuangZhouHuaPi		Citrullus lanatus subsp. vulgaris	landrace	China, Guangdong		Guo et al., 2019	3789211414	8.81212	332096849	86.41	Yes	tandem duplication
XG0285	WM91	HBJ		Citrullus lanatus subsp. vulgaris	landrace	China, Beijing		Guo et al., 2019	8005743451	18.618	361961134	94.18	Yes	tandem duplication
XG0286	WM168	HeiPi		Citrullus lanatus subsp. vulgaris	landrace	China, Anhui		Guo et al., 2019	3341286487	7.77043	314643726	81.87	No	tandem duplication
XG0287	WM192	HeiShanRen		Citrullus lanatus subsp. vulgaris	landrace	Ukraine		Guo et al., 2019	3211739523	7.46916	327842637	85.3	Yes	tandem duplication
XG0288	WM156	HeiYouPi		Citrullus lanatus subsp. vulgaris	landrace	China, Henan		Guo et al., 2019	2964433842	6.89403	311172255	80.97	No	tandem duplication
XG0289	WM204	HongGuaZi		Citrullus lanatus subsp. vulgaris	landrace	China, Ningxia		Guo et al., 2019	3158613211	7.34561	305082016	79.38	No	single
XG0290	WM246	HuaDongNo.26		Citrullus lanatus subsp. vulgaris	landrace	China, Jiangsu		Guo et al., 2019	3750913357	8.72305	332589398	86.54	Yes	tandem duplication
XG0291	WM175	HuaLing		Citrullus lanatus subsp. vulgaris	landrace	China, Beijing		Guo et al., 2019	3131521298	7.28261	317843882	82.7	No	single
XG0292	WM183	HuaPiGua		Citrullus lanatus subsp. vulgaris	landrace	China, Anhui		Guo et al., 2019	3541516593	8.23609	332393489	86.49	Yes	tandem duplication
XG0293	WM213	JinBaoYin		Citrullus lanatus subsp. vulgaris	landrace	China, Jiangxi		Guo et al., 2019	3804069176	8.84667	334093045	86.93	Yes	tandem duplication
XG0294	WM177	JiTouHei		Citrullus lanatus subsp. vulgaris	landrace	China, Shanghai		Guo et al., 2019	2732638746	6.35497	298193564	77.59	No	tandem duplication
XG0295	WM171	JiZhuaGua		Citrullus lanatus subsp. vulgaris	landrace	China, Xinjiang		Guo et al., 2019	3122292945	7.26115	322588711	83.94	Yes	tandem duplication
XG0296	WM148	KaLaQiPa		Citrullus lanatus subsp. vulgaris	landrace	China, Xinjiang		Guo et al., 2019	3726892378	8.66719	330737792	86.06	Yes	tandem duplication
XG0297	WM163	KuiKeTaWuZi		Citrullus lanatus subsp. vulgaris	landrace	China, Xinjiang		Guo et al., 2019	2857868465	6.64621	311293319	81	No	tandem duplication
XG0298	WM155	LaMaGua		Citrullus lanatus subsp. vulgaris	landrace	China, Shandong		Guo et al., 2019	4016949746	9.34174	332618591	86.55	Yes	tandem duplication
XG0299	WM202	LangfangZiGua		Citrullus lanatus subsp. vulgaris	landrace	China, Hebei		Guo et al., 2019	4326758506	10.0622	339363510	88.3	Yes	tandem duplication
XG0300	WM173	LanZhouHeiPi		Citrullus lanatus subsp. vulgaris	landrace	China, Gansu		Guo et al., 2019	3088514825	7.18259	327253225	85.15	Yes	tandem duplication
XG0301	WM153	LanzhouHuaPi		Citrullus lanatus subsp. vulgaris	landrace	China, Gansu		Guo et al., 2019	3388050638	7.87919	332226388	86.44	Yes	tandem duplication
XG0302	WM157	LiPi		Citrullus lanatus subsp. vulgaris	landrace	China, Shandong		Guo et al., 2019	2762849845	6.42523	325854180	84.79	Yes	tandem duplication
XG0303	WM283	LiuTiaoQing		Citrullus lanatus subsp. vulgaris	landrace	China, Henan		Guo et al., 2019	3797088196	8.83044	343258761	89.31	Yes	tandem duplication
XG0304	WM165	MaSiHe		Citrullus lanatus subsp. vulgaris	landrace	China, Shandong		Guo et al., 2019	3151529322	7.32914	332763381	86.58	Yes	tandem duplication
XG0305	WM206	NingXiaHongZiGua		Citrullus lanatus subsp. vulgaris	landrace	China		Guo et al., 2019	3415680828	7.94344	308679258	80.32	No	single
XG0306	WM159	NingXianXiGua		Citrullus lanatus subsp. vulgaris	landrace	China, Shanxi		Guo et al., 2019	3261419897	7.5847	322259370	83.85	Yes	tandem duplication
XG0307	WM254	PingHuXiGua		Citrullus lanatus subsp. vulgaris	landrace	China, Zhejiang		Guo et al., 2019	3354373359	7.80087	324784411	84.51	Yes	tandem duplication
XG0308	WM152	QiaErTaWuZi		Citrullus lanatus subsp. vulgaris	landrace	China, Xinjiang		Guo et al., 2019	3406008375	7.92095	330096510	85.89	Yes	tandem duplication
XG0309	WM176	QingBaoJin		Citrullus lanatus subsp. vulgaris	landrace	China, Hebei		Guo et al., 2019	2776762800	6.45759	302881688	78.81	No	tandem duplication
XG0310	WM212	QiTouHuang		Citrullus lanatus subsp. vulgaris	landrace	China, Shanghai		Guo et al., 2019	3279227987	7.62611	319978824	83.26	No	single
XG0311	WM90	SANBAI		Citrullus lanatus subsp. vulgaris	landrace	China, Henan		Guo et al., 2019	7609963228	17.6976	361910045	94.17	Yes	tandem duplication
XG0312	WM282	SanBaiGua		Citrullus lanatus subsp. vulgaris	landrace	China, Henan		Guo et al., 2019	3384804092	7.87164	328074784	85.36	Yes	tandem duplication
XG0313	WM301	SanYi		Citrullus lanatus subsp. vulgaris	landrace	China, Henan		Guo et al., 2019	3438712690	7.99701	322945370	84.03	Yes	tandem duplication
XG0314	WM178	ShanxiBai		Citrullus lanatus subsp. vulgaris	landrace	China, Shanxi		Guo et al., 2019	2921062264	6.79317	304041281	79.11	No	tandem duplication
XG0315	WM154	ShanxiHongZi		Citrullus lanatus subsp. vulgaris	landrace	China, Shanxi		Guo et al., 2019	3400659609	7.90851	324902985	84.54	Yes	single
XG0316	WM210	ShiBaTianZhao		Citrullus lanatus subsp. vulgaris	landrace	China, Henan		Guo et al., 2019	3528206259	8.20513	310801371	80.87	No	tandem duplication
XG0317	WM335	ShouJinTiao		Citrullus lanatus subsp. vulgaris	landrace	China, Henan		Guo et al., 2019	4072200969	9.47023	335773966	87.37	Yes	tandem duplication
XG0318	WM172	SuXianXiaoZi		Citrullus lanatus subsp. vulgaris	landrace	China, Anhui		Guo et al., 2019	3537588790	8.22695	324998707	84.56	Yes	tandem duplication
XG0319	WM169	TaiLiHong		Citrullus lanatus subsp. vulgaris	landrace	China, Shandong		Guo et al., 2019	3475420936	8.08237	342539514	89.13	Yes	tandem duplication
XG0320	WM158	TouXinHong		Citrullus lanatus subsp. vulgaris	landrace	China, Liaoning		Guo et al., 2019	3505109868	8.15142	331340350	86.21	Yes	tandem duplication
XG0321	WM147	TuBaiPi		Citrullus lanatus subsp. vulgaris	landrace	China, Xinjiang		Guo et al., 2019	3652227416	8.49355	319321474	83.09	No	tandem duplication
XG0322	WM174	WeiShi		Citrullus lanatus subsp. vulgaris	landrace	China, Henan		Guo et al., 2019	3474713134	8.08073	318062512	82.76	No	tandem duplication
XG0323	WM162	XiaoHongZi		Citrullus lanatus subsp. vulgaris	landrace	China, Xinjiang		Guo et al., 2019	3308868044	7.69504	320809402	83.47	Yes	tandem duplication
XG0324	WM185	XiaoMaZi		Citrullus lanatus subsp. vulgaris	landrace	China, Henan		Guo et al., 2019	3456111105	8.03747	331937293	86.37	Yes	tandem duplication
XG0325	WM151	XiaoZiGua		Citrullus lanatus subsp. vulgaris	landrace	China, Xinjiang		Guo et al., 2019	3320002688	7.72094	352280520	91.66	Yes	tandem duplication
XG0326	WM244	XiaoZiNo.4		Citrullus lanatus subsp. vulgaris	landrace	China, Xinjiang		Guo et al., 2019	3018339647	7.01939	308874634	80.37	No	tandem duplication
XG0327	WM279	XinBai91-2		Citrullus lanatus subsp. vulgaris	landrace	China, Jiangxi		Guo et al., 2019	3894686675	9.05741	347397687	90.39	Yes	single
XG0328	WM182	YanShiNo.1		Citrullus lanatus subsp. vulgaris	landrace	China, Henan		Guo et al., 2019	3186990845	7.41161	320151402	83.3	Yes	tandem duplication
XG0329	WM248	YuMeiXiaoZi		Citrullus lanatus subsp. vulgaris	landrace	China, Henan		Guo et al., 2019	3330916227	7.74632	341178871	88.77	Yes	tandem duplication
XG0330	WM179	ZaoMiAi		Citrullus lanatus subsp. vulgaris	landrace	China, Xinjiang		Guo et al., 2019	3330996852	7.7465	339339548	88.3	Yes	tandem duplication
XG0331	WM196	ZhengzhouZiGua		Citrullus lanatus subsp. vulgaris	landrace	China, Henan		Guo et al., 2019	3153871050	7.33458	340645396	88.63	Yes	single
XG0332	WM429	PI481871	191	Citrullus lanatus subsp. cordophanus	cordophanus	Darfur, Sudan	1982	Guo et al., 2019	9356280549	21.7588	363560799	94.6	Yes	single
XG0333	WM424	PI254622	Bol El Homar	Citrullus lanatus subsp. cordophanus	cordophanus	Khartoum, Sudan	1958	Guo et al., 2019	12712267824	29.5634	364341460	94.8	Yes	single
XG0334	WM484	KordofanMelon		Citrullus lanatus subsp. cordophanus	cordophanus	Sudan, Dafur	2017	Renner et al., 2021	83986390533	195.317	371991397	96.79	Yes	single
XG0335	WM1196	W1772		Citrullus lanatus subsp. cordophanus	cordophanus	Sudan, Dafur		This study	10261735566	23.8645	364305509	94.79	Yes	single
XG0336	WM1197	W1773		Citrullus lanatus subsp. cordophanus	cordophanus	Sudan, Dafur		This study	8019583621	18.6502	362118734	94.22	Yes	single
XG0337	WM1198	W1774		Citrullus lanatus subsp. cordophanus	cordophanus	Sudan, Dafur		This study	7652011084	17.7954	348247950	90.61	Yes	single
XG0338	WM1199	W1824		Citrullus lanatus subsp. cordophanus	cordophanus	Sudan, Dafur		This study	6771245248	15.7471	353608062	92.01	Yes	single
XG0339	WM1200	W1829		Citrullus lanatus subsp. cordophanus	cordophanus	Sudan, Dafur		This study	8278090539	19.2514	343410023	89.35	Yes	single
XG0340	WM1201	W1830		Citrullus lanatus subsp. cordophanus	cordophanus	Sudan, Dafur		This study	8993912689	20.9161	339354744	88.3	Yes	single
XG0341	WM1202	W1831		Citrullus lanatus subsp. cordophanus	cordophanus	Sudan, Dafur		This study	11379263802	26.4634	358517854	93.29	Yes	single
XG0342	WM1203	W1832		Citrullus lanatus subsp. cordophanus	cordophanus	Sudan, Dafur		This study	8936574870	20.7827	364268175	94.78	Yes	single
XG0343	WM1204	W1833		Citrullus lanatus subsp. cordophanus	cordophanus	Sudan, Dafur		This study	7016587830	16.3176	361306460	94.01	Yes	tandem duplication
XG0344	WM1205	W1840		Citrullus lanatus subsp. cordophanus	cordophanus	Sudan, Dafur		This study	7711842391	17.9345	349832203	91.03	Yes	single
XG0345	WM1206	W1841		Citrullus lanatus subsp. cordophanus	cordophanus	Sudan, Dafur		This study	9327932194	21.6929	364074404	94.73	Yes	single
XG0346	WM1207	W1842		Citrullus lanatus subsp. cordophanus	cordophanus	Sudan, Dafur		This study	7471257708	17.375	359601525	93.57	Yes	single
XG0347	WM1208	W1859		Citrullus lanatus subsp. cordophanus	cordophanus	Sudan, Dafur		This study	12184706920	28.3365	362493881	94.32	Yes	single
XG0348	WM1209	W1860		Citrullus lanatus subsp. cordophanus	cordophanus	Sudan, Dafur		This study	7007579964	16.2967	269475060	70.12	No	single
XG0349	WM1210	W1868		Citrullus lanatus subsp. cordophanus	cordophanus	Sudan, Dafur		This study	10729935535	24.9533	358808570	93.36	Yes	single
XG0350	WM1149	PI247398	Astakon	Citrullus mucosospermus	Citrullus mucosospermus	Greece	1958	This study	18891593182	43.9339	365053130	95.85	Yes	tandem duplication
XG0351	WM1158	PI490377	Dennemaoundi	Citrullus mucosospermus	Citrullus mucosospermus	Mali	1983	This study	18145926682	42.1998	372523055	97.81	Yes	single
XG0352	WM1147	PI164248	Egusi	Citrullus mucosospermus	Citrullus mucosospermus	Liberia	1948	This study	18095160349	42.0818	370769926	97.35	Yes	single
XG0353	WM1148	PI186489	Egusi	Citrullus mucosospermus	Citrullus mucosospermus	Nigeria	1950	This study	18180057582	42.2792	369417304	96.99	Yes	single
XG0354	WM1151	PI254735	Egusi	Citrullus mucosospermus	Citrullus mucosospermus	Senegal	1959	This study	7744767400	18.0111	370357417	97.24	Yes	single
XG0355	WM1152	PI254737	Egusi	Citrullus mucosospermus	Citrullus mucosospermus	Senegal	1959	This study	9992923210	23.2394	363811591	95.52	Yes	single
XG0356	WM2006	PI254740	Egusi	Citrullus mucosospermus	Citrullus mucosospermus	Senegal	1959	Combined	12812466976	29.7964	365499649	95.97	Yes	single
XG0357	WM1153	PI254741	Egusi	Citrullus mucosospermus	Citrullus mucosospermus	Senegal	1959	This study	18581112569	43.2119	364672686	95.75	Yes	single
XG0358	WM1154	PI254742	Egusi	Citrullus mucosospermus	Citrullus mucosospermus	Senegal	1959	This study	18172282064	42.2611	364587431	95.73	Yes	single
XG0359	WM1155	PI254743	Egusi	Citrullus mucosospermus	Citrullus mucosospermus	Senegal	1959	This study	19582976889	45.5418	364541326	95.71	Yes	single
XG0360	WM1156	PI306782	Egusi	Citrullus mucosospermus	Citrullus mucosospermus	Nigeria	1965	This study	9350681703	21.7458	364474367	95.7	Yes	single
XG0361	WM1157	PI326516	Egusi	Citrullus mucosospermus	Citrullus mucosospermus	Ghana	1968	This study	16849606119	39.1851	365226237	95.89	Yes	single
XG0362	WM1159	PI490379	Egusi	Citrullus mucosospermus	Citrullus mucosospermus	Mali	1983	This study	17247969219	40.1116	366325783	96.18	Yes	single
XG0363	WM1160	PI490380	Egusi	Citrullus mucosospermus	Citrullus mucosospermus	Mali	1983	This study	13108898225	30.4858	364387900	95.67	Yes	single
XG0364	WM1161	PI490381	Egusi	Citrullus mucosospermus	Citrullus mucosospermus	Mali	1983	This study	18900247411	43.9541	366669734	96.27	Yes	single
XG0365	WM1162	PI490384	Egusi	Citrullus mucosospermus	Citrullus mucosospermus	Mali	1983	This study	11062094210	25.7258	364113834	95.6	Yes	single
XG0366	WM1163	PI490386	Egusi	Citrullus mucosospermus	Citrullus mucosospermus	Mali	1983	This study	17299246916	40.2308	377370765	99.08	Yes	single
XG0367	WM1164	PI532722	Egusi	Citrullus mucosospermus	Citrullus mucosospermus	Kasai Central, DRC	1988	This study	14966337864	34.8054	377668270	99.16	Yes	single
XG0368	WM1165	PI532730	Egusi	Citrullus mucosospermus	Citrullus mucosospermus	Bandundu, DRC	1988	This study	19686524873	45.7826	365563283	95.98	Yes	single
XG0369	WM1166	PI532733	Egusi	Citrullus mucosospermus	Citrullus mucosospermus	Bandundu, DRC	1988	This study	17001942334	39.5394	365036633	95.84	Yes	single
XG0370	WM1167	PI560002	Egusi	Citrullus mucosospermus	Citrullus mucosospermus	Oyo, Nigeria	1990	This study	19649830798	45.6973	367712940	96.55	Yes	single
XG0371	WM1168	PI560003	Egusi	Citrullus mucosospermus	Citrullus mucosospermus	Oyo, Nigeria	1990	This study	19720816606	45.8624	364854076	95.8	Yes	single
XG0372	WM1169	PI560004	Egusi	Citrullus mucosospermus	Citrullus mucosospermus	Oyo, Nigeria	1990	This study	15127383487	35.18	365187670	95.88	Yes	single
XG0373	WM1170	PI560007	Egusi	Citrullus mucosospermus	Citrullus mucosospermus	Oyo, Nigeria	1990	This study	19660254715	45.7215	372699977	97.86	Yes	single
XG0374	WM1171	PI560012	Egusi	Citrullus mucosospermus	Citrullus mucosospermus	Ogun, Nigeria	1990	This study	18875813624	43.8972	367222975	96.42	Yes	single
XG0375	WM1172	PI560015	Egusi	Citrullus mucosospermus	Citrullus mucosospermus	Oyo, Nigeria	1990	This study	9700691607	22.5597	364704588	95.76	Yes	single
XG0376	WM1173	PI560016	Egusi	Citrullus mucosospermus	Citrullus mucosospermus	Oyo, Nigeria	1990	This study	10400382225	24.1869	364926650	95.81	Yes	single
XG0377	WM1174	PI560020	Egusi	Citrullus mucosospermus	Citrullus mucosospermus	Oyo, Nigeria	1990	This study	19025756813	44.2459	370128331	97.18	Yes	single
XG0378	WM1175	PI595203	Egusi	Citrullus mucosospermus	Citrullus mucosospermus	Nigeria	1990	This study	20440420989	47.5359	364585172	95.73	Yes	single
XG0379	WM1150	PI248178	Mangara	Citrullus mucosospermus	Citrullus mucosospermus	DRC	1958	This study	15469300518	35.9751	364244715	95.64	Yes	single
XG0380	ASM1004	USVL531	S5 of PI 494531	Citrullus mucosospermus	Citrullus mucosospermus	Oyo, Nigeria	1985	This study	36846354719	85.6892	365366167	95.93	Yes	single
XG0381	WM1129	PI596653	20	Citrullus amarus	Citrullus amarus	South Africa	1997	This study	6513943423	15.1487	355016745	94.64	Yes	single
XG0382	WM1130	PI596656	23	Citrullus amarus	Citrullus amarus	South Africa	1997	This study	5981619682	13.9107	353341242	94.2	Yes	single
XG0383	WM1131	PI596658	25	Citrullus amarus	Citrullus amarus	South Africa	1997	This study	6485464335	15.0825	354035762	94.38	Yes	single
XG0384	WM1132	PI596659	26	Citrullus amarus	Citrullus amarus	South Africa	1997	This study	8076480611	18.7825	353599869	94.26	Yes	single
XG0385	WM1133	PI596662	37	Citrullus amarus	Citrullus amarus	Transvaal, South Africa	1997	This study	6812136390	15.8422	353871109	94.34	Yes	single
XG0386	WM1134	PI596665	44	Citrullus amarus	Citrullus amarus	Transvaal, South Africa	1997	This study	5112908128	11.8905	353676876	94.29	Yes	single
XG0387	WM1135	PI596666	45	Citrullus amarus	Citrullus amarus	Transvaal, South Africa	1997	This study	4043045556	9.40243	352608273	94	Yes	single
XG0388	WM1185	PI596668	48	Citrullus amarus	Citrullus amarus	Transvaal, South Africa	1997	This study	5831140297	13.5608	358247607	95.5	Yes	single
XG0389	WM1136	PI596671	53	Citrullus amarus	Citrullus amarus	South Africa	1997	This study	6052500626	14.0756	353234520	94.17	Yes	single
XG0390	WM1137	PI596675	60	Citrullus amarus	Citrullus amarus	South Africa	1997	This study	5717895134	13.2974	353033568	94.11	Yes	single
XG0391	WM1138	PI596676	61	Citrullus amarus	Citrullus amarus	South Africa	1997	This study	5994985856	13.9418	353760639	94.31	Yes	single
XG0392	WM1139	PI596677	62	Citrullus amarus	Citrullus amarus	South Africa	1997	This study	5813742419	13.5203	354028985	94.38	Yes	single
XG0393	WM1140	PI596691	91	Citrullus amarus	Citrullus amarus	South Africa	1997	This study	5485456278	12.7569	354308920	94.45	Yes	single
XG0394	WM1141	PI596692	94	Citrullus amarus	Citrullus amarus	Cape Province, South Africa	1997	This study	5524063294	12.8467	352838998	94.06	Yes	single
XG0395	WM1142	PI596696	112	Citrullus amarus	Citrullus amarus	Transvaal, South Africa	1997	This study	5252236567	12.2145	353115878	94.14	Yes	single
XG0396	WM1117	PI532664	145	Citrullus amarus	Citrullus amarus	Eswatini	1988	This study	5950279102	13.8379	351612530	93.74	Yes	single
XG0397	WM1118	PI532666	147	Citrullus amarus	Citrullus amarus	Eswatini	1988	This study	7199002419	16.7419	352251736	93.91	Yes	single
XG0398	WM1121	PI532669	148	Citrullus amarus	Citrullus amarus	Botswana	1988	This study	7269020786	16.9047	353824991	94.32	Yes	single
XG0399	WM1119	PI532667	149	Citrullus amarus	Citrullus amarus	Eswatini	1988	This study	6674173960	15.5213	356632122	95.07	Yes	single
XG0400	WM1120	PI532668	150	Citrullus amarus	Citrullus amarus	Eswatini	1988	This study	7842827999	18.2391	354503762	94.51	Yes	single
XG0401	WM1122	PI532670	151	Citrullus amarus	Citrullus amarus	Botswana	1988	This study	6438350874	14.9729	353638832	94.28	Yes	single
XG0402	WM1116	PI532659	152	Citrullus amarus	Citrullus amarus	South Africa	1988	This study	6899572320	16.0455	354391097	94.48	Yes	single
XG0403	WM1051	PI288316	161	Citrullus amarus	Citrullus amarus	Gujarat, India	1963	This study	5548640130	12.9038	353031738	94.11	Yes	single
XG0404	WM1126	PI542118	548	Citrullus amarus	Citrullus amarus	Botswana	1989	This study	6569565003	15.2781	353686955	94.29	Yes	single
XG0405	WM1127	PI542119	554	Citrullus amarus	Citrullus amarus	Botswana	1989	This study	4688813174	10.9042	351494981	93.7	Yes	single
XG0406	WM1128	PI542123	611	Citrullus amarus	Citrullus amarus	Botswana	1989	This study	6728363792	15.6474	353913662	94.35	Yes	single
XG0407	WM1045	PI270564	18656	Citrullus amarus	Citrullus amarus	South Africa	1961	This study	6545707809	15.2226	353556580	94.25	Yes	single
XG0408	WM1145	PI692836	86308	Citrullus amarus	Citrullus amarus		2005	This study	4819030164	11.207	347454707	92.63	Yes	single
XG0409	WM1123	PI532819	'SI LIAO XI GUA A'	Citrullus amarus	Citrullus amarus	China	1989	This study	5853115768	13.6119	354153129	94.41	Yes	single
XG0410	WM1144	PI692611	43-523	Citrullus amarus	Citrullus amarus	Russian Federation	2003	This study	6330976810	14.7232	354055440	94.39	Yes	single
XG0411	WM1035	Grif17032	AL 163	Citrullus amarus	Citrullus amarus	Arizona, United States	2000	This study	4104762688	9.54596	352229804	93.9	Yes	single
XG0412	WM1115	PI532624	Cow melon	Citrullus amarus	Citrullus amarus	Zimbabwe	1988	This study	6926137353	16.1073	354447048	94.49	Yes	single
XG0413	WM1040	PI244019	Delagoa	Citrullus amarus	Citrullus amarus	Transvaal, South Africa	1957	This study	5243034994	12.1931	353036483	94.11	Yes	single
XG0414	WM1052	PI295850	DL/61/82	Citrullus amarus	Citrullus amarus	South Africa	1964	This study	6474181028	15.0562	352907064	94.08	Yes	single
XG0415	WM1053	PI296335	DL/64/187	Citrullus amarus	Citrullus amarus	KwaZulu-Natal, South Africa	1964	This study	6896239102	16.0378	354293167	94.45	Yes	single
XG0416	WM1057	PI299378	DL/64/489	Citrullus amarus	Citrullus amarus	Cape Province, South Africa	1964	This study	5983971787	13.9162	354172621	94.42	Yes	single
XG0417	WM1058	PI299379	DL/64/490	Citrullus amarus	Citrullus amarus	Cape Province, South Africa	1964	This study	5857175633	13.6213	352720017	94.03	Yes	single
XG0418	WM1181	PI295843	DL/64/78	Citrullus amarus	Citrullus amarus	South Africa	1964	This study	6387977574	14.8558	349734843	93.23	Yes	single
XG0419	WM1180	PI295842	DL/64/83	Citrullus amarus	Citrullus amarus	South Africa	1964	This study	6457539482	15.0175	352623581	94	Yes	single
XG0420	WM1124	PI542113	JT 24	Citrullus amarus	Citrullus amarus	Botswana	1989	This study	6759849723	15.7206	354000607	94.37	Yes	single
XG0421	WM1125	PI542114	JT 58	Citrullus amarus	Citrullus amarus	Botswana	1989	This study	23506737547	54.6668	356143694	94.94	Yes	single
XG0422	WM1143	PI606135	K-4992	Citrullus amarus	Citrullus amarus	Russian Federation	1998	This study	6277634317	14.5991	353527864	94.25	Yes	single
XG0423	WM1050	PI271775	Kaffir	Citrullus amarus	Citrullus amarus	Transvaal, South Africa	1961	This study	6909068457	16.0676	354215767	94.43	Yes	single
XG0424	WM1047	PI271769	Karkaer	Citrullus amarus	Citrullus amarus	Transvaal, South Africa	1961	This study	6280784910	14.6065	353376413	94.21	Yes	single
XG0425	WM1043	PI255137	Large Tsamma	Citrullus amarus	Citrullus amarus	Transvaal, South Africa	1959	This study	4999970627	11.6278	351240100	93.64	Yes	single
XG0426	WM1100	PI485580	M-307B-1	Citrullus amarus	Citrullus amarus	Botswana	1984	This study	5746187074	13.3632	351687991	93.76	Yes	single
XG0427	WM1101	PI485581	M-307B-2	Citrullus amarus	Citrullus amarus	Botswana	1984	This study	8159254979	18.975	352475428	93.97	Yes	single
XG0428	WM1102	PI485583	M-307B-4	Citrullus amarus	Citrullus amarus	Botswana	1984	This study	7211947307	16.772	352389809	93.94	Yes	single
XG0429	WM1103	PI485584	M-307B-5	Citrullus amarus	Citrullus amarus	Botswana	1984	This study	6165537192	14.3385	352385717	93.94	Yes	single
XG0430	WM1037	PI189225	No. 1	Citrullus amarus	Citrullus amarus	DRC	1950	This study	5797122831	13.4817	353168243	94.15	Yes	single
XG0431	WM1038	PI244017	No. 1	Citrullus amarus	Citrullus amarus	Transvaal, South Africa	1957	This study	5022439950	11.6801	353173553	94.15	Yes	single
XG0432	WM1179	PI271779	No. 14	Citrullus amarus	Citrullus amarus	Transvaal, South Africa	1961	This study	7334646824	17.0573	353342614	94.2	Yes	single
XG0433	WM1039	PI244018	No. 2	Citrullus amarus	Citrullus amarus	Transvaal, South Africa	1957	This study	5461807830	12.7019	353808238	94.32	Yes	single
XG0434	WM1048	PI271770	P.H.R.S. No. 16	Citrullus amarus	Citrullus amarus	Transvaal, South Africa	1961	This study	6087470729	14.1569	353922060	94.35	Yes	single
XG0435	WM1049	PI271773	P.H.R.S. No. 19	Citrullus amarus	Citrullus amarus	Transvaal, South Africa	1961	This study	6781245855	15.7703	353427845	94.22	Yes	single
XG0436	ASM1005	PI482246	Shamba	Citrullus amarus	Citrullus amarus	Zimbabwe	1983	This study	23674729960	55.0575	357072675	95.19	Yes	single
XG0437	WM1059	PI379243	Slatkarka	Citrullus amarus	Citrullus amarus	North Macedonia	1972	This study	6462837516	15.0299	354248167	94.44	Yes	single
XG0438	WM1041	PI248774	Summa	Citrullus amarus	Citrullus amarus	Namibia	1958	This study	5628390375	13.0893	352768192	94.04	Yes	single
XG0439	WM2004	PI482324	TGR 1041	Citrullus amarus	Citrullus amarus	Zimbabwe	1983	Combined	10174153526	23.6608	354921892	94.62	Yes	single
XG0440	WM1089	PI482326	TGR 1069	Citrullus amarus	Citrullus amarus	Zimbabwe	1983	This study	6928647373	16.1131	355444581	94.76	Yes	single
XG0441	WM1090	PI482331	TGR 1145	Citrullus amarus	Citrullus amarus	Zimbabwe	1983	This study	5885982603	13.6883	353901961	94.35	Yes	single
XG0442	WM1091	PI482333	TGR 1154	Citrullus amarus	Citrullus amarus	Zimbabwe	1983	This study	5631502841	13.0965	351812282	93.79	Yes	single
XG0443	WM1092	PI482335	TGR 1170	Citrullus amarus	Citrullus amarus	Zimbabwe	1983	This study	5896572918	13.713	353492181	94.24	Yes	single
XG0444	WM1093	PI482336	TGR 1185	Citrullus amarus	Citrullus amarus	Zimbabwe	1983	This study	5261383388	12.2358	353879715	94.34	Yes	single
XG0445	WM1094	PI482338	TGR 1212	Citrullus amarus	Citrullus amarus	Zimbabwe	1983	This study	4974314962	11.5682	353885905	94.34	Yes	single
XG0446	WM1095	PI482342	TGR 1431	Citrullus amarus	Citrullus amarus	Zimbabwe	1983	This study	6348299551	14.7635	352158299	93.88	Yes	single
XG0447	WM1096	PI482355	TGR 1667	Citrullus amarus	Citrullus amarus	Zimbabwe	1983	This study	8702460584	20.2383	355976023	94.9	Yes	single
XG0448	WM1183	PI482257	TGR 173	Citrullus amarus	Citrullus amarus	Zimbabwe	1983	This study	7468496057	17.3686	345743666	92.17	Yes	single
XG0449	WM1097	PI482361	TGR 1763	Citrullus amarus	Citrullus amarus	Zimbabwe	1983	This study	5308563605	12.3455	354336690	94.46	Yes	single
XG0450	WM1062	PI482259	TGR 183	Citrullus amarus	Citrullus amarus	Zimbabwe	1983	This study	5424499644	12.6151	352426406	93.95	Yes	single
XG0451	WM1098	PI482379	TGR 2024	Citrullus amarus	Citrullus amarus	Zimbabwe	1983	This study	7021268841	16.3285	352474747	93.96	Yes	single
XG0452	WM1063	PI482261	TGR 204	Citrullus amarus	Citrullus amarus	Zimbabwe	1983	This study	6351166429	14.7702	351747427	93.77	Yes	single
XG0453	WM1064	PI482265	TGR 273	Citrullus amarus	Citrullus amarus	Zimbabwe	1983	This study	5793710982	13.4737	352153613	93.88	Yes	single
XG0454	WM1065	PI482273	TGR 345	Citrullus amarus	Citrullus amarus	Zimbabwe	1983	This study	5926528360	13.7826	354567383	94.52	Yes	single
XG0455	WM1066	PI482276	TGR 348	Citrullus amarus	Citrullus amarus	Zimbabwe	1983	This study	7461585978	17.3525	353808862	94.32	Yes	single
XG0456	WM1067	PI482277	TGR 349	Citrullus amarus	Citrullus amarus	Zimbabwe	1983	This study	5095220966	11.8494	354250850	94.44	Yes	single
XG0457	WM1068	PI482279	TGR 481	Citrullus amarus	Citrullus amarus	Zimbabwe	1983	This study	5215766120	12.1297	353931039	94.35	Yes	single
XG0458	WM1069	PI482282	TGR 620	Citrullus amarus	Citrullus amarus	Zimbabwe	1983	This study	6312229670	14.6796	354182844	94.42	Yes	single
XG0459	WM1070	PI482283	TGR 649	Citrullus amarus	Citrullus amarus	Zimbabwe	1983	This study	11376335814	26.4566	354830360	94.59	Yes	single
XG0460	WM1071	PI482286	TGR 667	Citrullus amarus	Citrullus amarus	Zimbabwe	1983	This study	5480885351	12.7462	351947268	93.82	Yes	single
XG0461	WM1072	PI482288	TGR 679	Citrullus amarus	Citrullus amarus	Zimbabwe	1983	This study	5917785274	13.7623	354242460	94.44	Yes	single
XG0462	WM1073	PI482293	TGR 711	Citrullus amarus	Citrullus amarus	Zimbabwe	1983	This study	5670628913	13.1875	351615629	93.74	Yes	single
XG0463	WM1074	PI482298	TGR 726	Citrullus amarus	Citrullus amarus	Zimbabwe	1983	This study	7461147296	17.3515	354307997	94.45	Yes	single
XG0464	WM1075	PI482299	TGR 729	Citrullus amarus	Citrullus amarus	Zimbabwe	1983	This study	6383955493	14.8464	355562144	94.79	Yes	single
XG0465	WM1076	PI482300	TGR 741	Citrullus amarus	Citrullus amarus	Zimbabwe	1983	This study	5834170359	13.5678	354361844	94.47	Yes	single
XG0466	WM1077	PI482301	TGR 742	Citrullus amarus	Citrullus amarus	Zimbabwe	1983	This study	5951414016	13.8405	356036701	94.91	Yes	single
XG0467	WM1078	PI482302	TGR 743	Citrullus amarus	Citrullus amarus	Zimbabwe	1983	This study	6200159958	14.419	355078883	94.66	Yes	single
XG0468	WM1079	PI482303	TGR 744	Citrullus amarus	Citrullus amarus	Zimbabwe	1983	This study	6186315157	14.3868	351952728	93.83	Yes	single
XG0469	WM2003	PI482307	TGR 774	Citrullus amarus	Citrullus amarus	Zimbabwe	1983	Combined	10662988944	24.7976	356365437	95	Yes	single
XG0470	WM1080	PI482308	TGR 775	Citrullus amarus	Citrullus amarus	Zimbabwe	1983	This study	5083187203	11.8214	353599992	94.26	Yes	single
XG0471	WM1081	PI482309	TGR 777	Citrullus amarus	Citrullus amarus	Zimbabwe	1983	This study	5608265367	13.0425	353951251	94.36	Yes	single
XG0472	WM1082	PI482311	TGR 848	Citrullus amarus	Citrullus amarus	Zimbabwe	1983	This study	6157675270	14.3202	354330969	94.46	Yes	single
XG0473	WM1083	PI482312	TGR 849	Citrullus amarus	Citrullus amarus	Zimbabwe	1983	This study	4527686222	10.5295	355487578	94.77	Yes	single
XG0474	WM1084	PI482315	TGR 875	Citrullus amarus	Citrullus amarus	Zimbabwe	1983	This study	7854054465	18.2652	354821848	94.59	Yes	single
XG0475	WM1085	PI482316	TGR 891	Citrullus amarus	Citrullus amarus	Zimbabwe	1983	This study	6648971791	15.4627	354362667	94.47	Yes	single
XG0476	WM1086	PI482319	TGR 905	Citrullus amarus	Citrullus amarus	Zimbabwe	1983	This study	6356407198	14.7823	352429127	93.95	Yes	single
XG0477	WM1087	PI482321	TGR 919	Citrullus amarus	Citrullus amarus	Zimbabwe	1983	This study	5642673692	13.1225	352220029	93.9	Yes	single
XG0478	WM1088	PI482322	TGR 924	Citrullus amarus	Citrullus amarus	Zimbabwe	1983	This study	6106888066	14.2021	352147449	93.88	Yes	single
XG0479	WM1061	PI482252	TGR 98	Citrullus amarus	Citrullus amarus	Zimbabwe	1983	This study	5623300670	13.0774	352261546	93.91	Yes	single
XG0480	WM1099	PI485579	Tsama melon	Citrullus amarus	Citrullus amarus	Namibia	1984	This study	5894921109	13.7091	353407721	94.21	Yes	single
XG0481	WM1036	PI171392	Tsamma	Citrullus amarus	Citrullus amarus	Transvaal, South Africa	1948	This study	7347125766	17.0863	354787756	94.58	Yes	single
XG0482	WM1042	PI255136	Tsamma	Citrullus amarus	Citrullus amarus	Transvaal, South Africa	1959	This study	5238071644	12.1816	360363205	96.07	Yes	single
XG0483	WM1044	PI270563	Tsamma	Citrullus amarus	Citrullus amarus	South Africa	1961	This study	5961481431	13.8639	351520002	93.71	Yes	single
XG0484	WM1054	PI296337	Tsamma	Citrullus amarus	Citrullus amarus	Cape Province, South Africa	1964	This study	7161635899	16.655	353880468	94.34	Yes	single
XG0485	WM1182	PI296339	Tsamma	Citrullus amarus	Citrullus amarus	Cape Province, South Africa	1964	This study	6470208804	15.047	350583003	93.46	Yes	tandem duplication
XG0486	WM1191	PI296341	Tsamma	Citrullus amarus	Citrullus amarus	Cape Province, South Africa	1964	This study	14459544204	33.6268	355036915	94.65	Yes	single
XG0487	WM1055	PI296342	Tsamma	Citrullus amarus	Citrullus amarus	Cape Province, South Africa	1964	This study	6002133013	13.9584	353666766	94.28	Yes	single
XG0488	WM1056	PI296343	Tsamma	Citrullus amarus	Citrullus amarus	Cape Province, South Africa	1964	This study	5474657446	12.7318	353136648	94.14	Yes	single
XG0489	WM1046	PI271767	Tsamnia	Citrullus amarus	Citrullus amarus	Transvaal, South Africa	1961	This study	5388152905	12.5306	352806612	94.05	Yes	single
XG0490	WM1114	PI512385	V-CI-19	Citrullus amarus	Citrullus amarus	Valenciana, Comunidad, Spain	1985	This study	6472173540	15.0516	354271177	94.44	Yes	single
XG0491	WM2005	PI512854	V-CU-77	Citrullus amarus	Citrullus amarus	Valenciana, Comunidad, Spain	1985	Combined	11865914364	27.5951	355359172	94.73	Yes	single
XG0492	WM1104	PI494817	ZFA 3288	Citrullus amarus	Citrullus amarus	Zambia	1983	This study	6282233805	14.6098	353485663	94.23	Yes	single
XG0493	WM1105	PI500303	ZM-1143	Citrullus amarus	Citrullus amarus	Zambia	1981	This study	6537469261	15.2034	354030084	94.38	Yes	single
XG0494	WM1106	PI500308	ZM-1296	Citrullus amarus	Citrullus amarus	Zambia	1981	This study	8424865741	19.5927	354069693	94.39	Yes	single
XG0495	WM1107	PI500331	ZM-1925	Citrullus amarus	Citrullus amarus	Zambia	1981	This study	5706877730	13.2718	354171884	94.42	Yes	single
XG0496	WM1108	PI500332	ZM-1958	Citrullus amarus	Citrullus amarus	Zambia	1981	This study	5227396942	12.1567	353600954	94.27	Yes	single
XG0497	WM1109	PI500334	ZM-2062	Citrullus amarus	Citrullus amarus	Zambia	1981	This study	6450239017	15.0006	353732482	94.3	Yes	single
XG0498	WM1110	PI500335	ZM-2109	Citrullus amarus	Citrullus amarus	Zambia	1981	This study	6306916856	14.6672	354079623	94.39	Yes	single
XG0499	WM1111	PI500354	ZM-2793	Citrullus amarus	Citrullus amarus	Zambia	1981	This study	7387379666	17.18	354051002	94.39	Yes	single
XG0500	WM1112	PI500355	ZM-2904	Citrullus amarus	Citrullus amarus	Zambia	1981	This study	6011294341	13.9798	353989447	94.37	Yes	single
XG0501	WM1113	PI505604	ZM/A 5335	Citrullus amarus	Citrullus amarus	Zambia	1985	This study	6035963273	14.0371	353645529	94.28	Yes	single
XG0502	WM108	PI288522	281	Citrullus amarus	Citrullus amarus	Gujarat, India	1963	Guo et al., 2019	582179122	1.3539	197643859	52.69	No	single
XG0503	WM43	PI505586	ZM/A 5206	Citrullus amarus	Citrullus amarus	Zambia	1985	Guo et al., 2019	6348436558	14.7638	344423032	91.82	Yes	single
XG0504	WM125	PI532738	Egusi	Citrullus amarus	Citrullus amarus	Bandundu, DRC	1988	Guo et al., 2019	4160186810	9.67485	312362511	83.27	No	single
XG0505	WM1034	bulldog2017		Citrullus amarus	Citrullus amarus			This study	5663851509	13.1717	352164318	93.88	Yes	single
XG0506	WM41	CIT91		Citrullus amarus	Citrullus amarus	Unknown		Guo et al., 2019	5876701756	13.6667	353191511	94.16	Yes	single
XG0507	WM412	DW28		Citrullus amarus	Citrullus amarus	Unknown		Guo et al., 2019	3910102454	9.09326	312866074	83.41	No	single
XG0508	WM415	DW44		Citrullus amarus	Citrullus amarus	Unknown		Guo et al., 2019	3701719204	8.60865	304026817	81.05	No	single
XG0509	WM414	DW47		Citrullus amarus	Citrullus amarus	Unknown		Guo et al., 2019	3994443489	9.2894	312843639	83.4	No	single
XG0510	WM416	DW48		Citrullus amarus	Citrullus amarus	Unknown		Guo et al., 2019	4172173257	9.70273	321369936	85.67	Yes	single
XG0511	WM1146	usvl252		Citrullus amarus	Citrullus amarus			This study	6135744136	14.2692	352026146	93.85	Yes	single
XG0512	WM1018	PI386014	2	Citrullus colocynthis	Citrullus colocynthis	Iran	1974	This study	7015734699	16.3157	364887351	90.62	Yes	single
XG0513	WM1019	PI386015	3	Citrullus colocynthis	Citrullus colocynthis	Iran	1974	This study	9016151283	20.9678	357786940	88.86	Yes	single
XG0514	WM1020	PI386016	4	Citrullus colocynthis	Citrullus colocynthis	Iran	1974	This study	6534778870	15.1972	367404114	91.25	Yes	single
XG0515	WM1021	PI386018	6	Citrullus colocynthis	Citrullus colocynthis	Iran	1974	This study	7732855325	17.9834	356912230	88.64	Yes	single
XG0516	WM1022	PI386019	7	Citrullus colocynthis	Citrullus colocynthis	Iran	1974	This study	6889326246	16.0217	354048172	87.93	Yes	single
XG0517	WM1027	PI525080	11	Citrullus colocynthis	Citrullus colocynthis	Qina, Egypt	1986	This study	8671098053	20.1653	358838832	89.12	Yes	single
XG0518	WM1023	PI386024	12	Citrullus colocynthis	Citrullus colocynthis	Iran	1974	This study	9964685810	23.1737	358807385	89.11	Yes	single
XG0519	WM1024	PI386025	13	Citrullus colocynthis	Citrullus colocynthis	Iran	1974	This study	5329883233	12.3951	353895061	87.89	Yes	single
XG0520	WM1025	PI386026	14	Citrullus colocynthis	Citrullus colocynthis	Iran	1974	This study	9795172785	22.7795	362016477	89.91	Yes	single
XG0521	WM1028	PI525082	101	Citrullus colocynthis	Citrullus colocynthis	Egypt	1986	This study	9849196561	22.9051	369853289	91.86	Yes	single
XG0522	WM1015	PI269365	335	Citrullus colocynthis	Citrullus colocynthis	Kandahar, Afghanistan	1960	This study	6904801212	16.0577	355221720	88.22	Yes	single
XG0523	WM1030	PI542616	1147	Citrullus colocynthis	Citrullus colocynthis	Algeria	1989	This study	5751429864	13.3754	352303486	87.5	Yes	single
XG0524	WM2002	PI537300	At turshak (horse sour)	Citrullus colocynthis	Citrullus colocynthis	Ahal, Turkmenistan	1989	Combined	16866548999	39.2245	363549910	90.29	Yes	single
XG0525	WM1017	PI374216	LJ 90896	Citrullus colocynthis	Citrullus colocynthis	Afghanistan	1972	This study	10435231272	24.268	360975156	89.65	Yes	single
XG0526	WM2001	PI432337	Pikraggourka	Citrullus colocynthis	Citrullus colocynthis	Cyprus	1978	Combined	14678378428	34.1358	361983112	89.9	Yes	single
XG0527	WM1014	PI220778	Tarbooz-i-Abujail	Citrullus colocynthis	Citrullus colocynthis	Farāh, Afghanistan	1954	This study	10220838397	23.7694	359528853	89.29	Yes	single
XG0528	WM1031	PI549161	TCD 008	Citrullus colocynthis	Citrullus colocynthis	Chad	1990	This study	10953628453	25.4736	361557668	89.8	Yes	single
XG0529	WM1012	PI688367	USM 193	Citrullus colocynthis	Citrullus colocynthis	Rajasthan, India	1993	This study	8402391149	19.5404	368048576	91.41	Yes	single
XG0530	WM1032	PI652554	USM 218	Citrullus colocynthis	Citrullus colocynthis	Rajasthan, India	1993	This study	9570530510	22.257	363831744	90.36	Yes	single
XG0531	WM1026	PI388770	W-153	Citrullus colocynthis	Citrullus colocynthis	Morocco	1974	This study	9390465671	21.8383	359856395	89.37	Yes	single
XG0532	ASM1003	PI537277	WKP-88-44	Citrullus colocynthis	Citrullus colocynthis	Punjab, Pakistan	1989	This study	69815206889	162.361	360179874	89.45	Yes	single
XG0533	WM1016	PI346082		Citrullus colocynthis	Citrullus colocynthis	Helmand, Afghanistan	1969	This study	9841973298	22.8883	358498096	89.04	Yes	single
XG0534	WM1029	PI525083	102	Citrullus colocynthis	Citrullus colocynthis	Egypt	1986	This study	7666725805	17.8296	373005852	92.64	Yes	tandem duplication
XG0535	WM464	PI632755	86308	Citrullus colocynthis	Citrullus colocynthis	Namibia	2002	Guo et al., 2019	4279529604	9.95239	348471242	86.55	Yes	single
XG0536	WM1001	ARO18917		Citrullus colocynthis	Citrullus colocynthis			This study	8861998963	20.6093	357943509	88.9	Yes	single
XG0537	WM1002	ARO18920		Citrullus colocynthis	Citrullus colocynthis			This study	9481790004	22.0507	357880851	88.88	Yes	single
XG0538	WM1003	ARO19494		Citrullus colocynthis	Citrullus colocynthis			This study	11340642892	26.3736	359953516	89.4	Yes	single
XG0539	WM1004	ARO20587		Citrullus colocynthis	Citrullus colocynthis			This study	9468838605	22.0206	358510809	89.04	Yes	single
XG0540	WM1005	ARO21031		Citrullus colocynthis	Citrullus colocynthis			This study	15475570191	35.9897	360577522	89.55	Yes	single
XG0541	WM1006	ARO22357		Citrullus colocynthis	Citrullus colocynthis			This study	6549857675	15.2322	353306388	87.75	Yes	single
XG0542	WM1007	ARO22359		Citrullus colocynthis	Citrullus colocynthis			This study	11010535699	25.6059	359412182	89.26	Yes	single
XG0543	WM1008	ARO23071		Citrullus colocynthis	Citrullus colocynthis			This study	5792945445	13.472	354372017	88.01	Yes	single
XG0544	WM1009	ARO23967		Citrullus colocynthis	Citrullus colocynthis			This study	9306887941	21.6439	356581796	88.56	Yes	single
XG0545	WM1010	ColJordan		Citrullus colocynthis	Citrullus colocynthis			This study	5746078571	13.363	352530348	87.55	Yes	single
XG0546	WM1011	ElatIsrcolHoresh		Citrullus colocynthis	Citrullus colocynthis			This study	7796240610	18.1308	355347792	88.25	Yes	single
XG0547	WM1033	WTHazera		Citrullus colocynthis	Citrullus colocynthis			This study	4717060867	10.9699	353408757	87.77	Yes	single

## Sheet: S7
Table S7. SNPs and small indels identified in 547 watermelon accessions.
	Category	Numer
SNPs	Intergenic	10388824
	Intron	2270573
	5'/3' UTR	73151
	Synonymous	252160
	Non-synonymous	260380
	Start lost/gain	4075
	Stop lost/gain	6991
	Total	13256154
Small indels	coding sequences	28445
	5'/3' UTR	18372
	Intron	454761
	Intergenic	1776182
	Total	2277760

## Sheet: S8
Table S8. Summary statistics of the species-level pan-genomes
Species	Reference genome			Novel sequences		Pan-genome
	Accession	Size (bp)	No. genes	Size (bp)	No. genes	Size (bp)	No. genes
C. lanatus	97103	359800263	21917	24523556	2288	384323819	24205
C. mucosospermus	USVL531	365294859	22377	15568649	583	380863508	22960
C. amarus	USVL246	356848513	22028	18264699	1922	375113212	23950
C. colocynthis	PI 537277	360192319	22723	42449011	2521	402641330	25244

## Sheet: S9
Table S9. Citrullus super-pangenome ortholog groups
Group ID	Description	Number of genes				Gene IDs or Genome location
		C. lanatus	C. mucosospermus	C. amarus	C. colocynthis	C. lanatus	C. mucosospermus	C. amarus	C. colocynthis
GrpSyn_000001	S-protein homolog	9	10	7	4	Cla97C09G178432.1;Cla97C09G178434.1;Cla97C09G178436.1;Cla97C09G178438.1;Cla97Chr09:31147154-31147600:+;Cla97Chr09:31161834-31162279:+;Cla97Chr09:31210927-31217021:+;Cla97Chr09:31273246-31273692:+;Cla97Chr09:31312363-31312813:+	CmU531Chr09:31272616-31273062:-;CmU531Chr09:31300849-31301295:+;CmU531Chr09:31315537-31315982:+;CmU531Chr09:31383230-31389331:+;CmU531Chr09:31446327-31446773:+;CmU531Chr09:31485452-31485902:+;CmUC09G176700.1;CmUC09G176710.1;CmUC09G176720.1;CmUC09G176730.1	CaUC09G173540.1;CaUC09G173550.1;CaUC09G173640.1;CaUC09G173650.1;CaUC09G173660.1;CaUC09G173670.1;Ciama_Chr09:32006264-32006710:-	CcUC09G179820.1;CcUC09G179830.1;CcUC09G179840.1;CcUC09G179850.1
GrpSyn_000002	Beta-galactosidase	3	6	6	3	Cla97C03G062000.1;Cla97C03G062070.2;Cla97Chr03:29597126-29597618:+	CmU531Chr03:29591096-29591588:+;CmUC03G061100.1;CmUC03G061110.1;CmUC03G061120.1;CmUC03G061130.1;CmUC03G061240.1	CaUC03G061460.1;CaUC03G061520.1;CaUC03G061550.1;CaUC03G061560.1;Ciama_Chr03:30256016-30256508:+;Ciama_Chr03:31464228-31464590:-	CcUC03G053170.1;CcUC03G057090.1;CcUC03G058180.1
GrpSyn_000003	Beta-galactosidase	6	7	2	0	Cla97C10G191540.1;Cla97C10G191550.1;Cla97C10G191553.1;Cla97C10G191557.1;Cla97C10G191565.1;Cla97Chr10:12677403-12678682:+	CmU531Chr10:12575326-12576605:+;CmUC10G189800.1;CmUC10G189810.1;CmUC10G189820.1;CmUC10G189830.1;CmUC10G189850.1;CmUC10G189860.1	CaUC10G186420.1;CaUC10G186430.1
GrpSyn_000004	S-protein homolog	5	7	0	5	Cla97C04G069310.1;Cla97C04G069325.1;Cla97C04G069330.1;Cla97Chr04:3955555-3955995:-;Cla97Chr04:4034584-4035024:-	CmU531Chr04:3677383-3677823:-;CmUC04G069040.1;CmUC04G069140.1;CmUC04G069150.1;CmUC04G069170.1;CmUC04G069190.1;CmUC04G069210.1		CcUC04G060480.1;CcUC04G060490.1;CicolChr04:3296818-3299346:-;CicolChr04:7989701-7990121:-;CicolChr04:8006641-8007081:-
GrpSyn_000005	L-ascorbate oxidase-like protein	2	3	3	2	Cla97C02G050740.2;Cla97C02G050760.2	CmUC02G049900.1;CmUC02G049910.1;CmUC02G049920.1	CaUC02G049850.1;CaUC02G049860.1;CaUC02G049870.1	CcUC02G042290.1;CcUC02G042300.1
GrpSyn_000006	Unknown protein	4	4	4	2	Cla97C08G146320.1;Cla97C08G146360.1;Cla97C08G146370.1;Cla97C08G146390.1	CmUC08G144810.1;CmUC08G144840.1;CmUC08G144850.1;CmUC08G144870.1	CaUC08G143210.1;CaUC08G143220.1;CaUC08G143240.1;CaUC08G143250.1	CcUC08G147260.1;CcUC08G147280.1
GrpSyn_000007	O-methyltransferase family protein	2	2	5	2	Cla97C02G030510.2;Cla97C02G030540.2	CmUC02G029720.1;CmUC02G029750.1	CaUC02G029860.1;CaUC02G029880.1;CaUC02G029890.1;CaUC02G029900.1;CaUC02G029910.1	CcUC02G021240.1;CcUC02G021250.1
GrpSyn_000008	Pectin lyase-like superfamily protein	4	6	0	4	Cla97C08G147220.2;Cla97C08G147230.1;Cla97C08G147240.2;Cla97C08G147250.1	CmU531Chr08:10832208-10835184:+;CmUC08G145960.1;CmUC08G145970.1;CmUC08G145990.1;CmUC08G146010.1;CmUC08G146020.1		CcUC08G148460.1;CcUC08G148470.1;CcUC08G148480.1;CcUC08G148490.1
GrpSyn_000009	Proline-rich protein HaeIII subfamily 1-like	2	7	2	2	Cla97C01G009423.1;Cla97C01G009427.1	CmU531Chr01:11010968-11011636:+;CmUC01G009160.1;CmUC01G009180.1;CmUC01G009190.1;CmUC01G009200.1;CmUC01G009210.1;CmUC01G009220.1	CaUC01G009850.1;CaUC01G009860.1	CcUC01G009610.1;CcUC01G009630.1
GrpSyn_000010	Proline-rich protein HaeIII subfamily 1-like	1	11	0	2	Cla97C04G071360.1	CmUC04G072030.1;CmUC04G072040.1;CmUC04G072050.1;CmUC04G072060.1;CmUC04G072070.1;CmUC04G072080.1;CmUC04G072090.1;CmUC04G072100.1;CmUC04G072110.1;CmUC04G072120.1;CmUC04G072130.1		CcUC04G062870.1;CcUC04G062880.1
GrpSyn_000011	NAC domain-containing protein	3	4	3	3	Cla97Chr07:2276004-2277044:+;Cla97Chr07:2280978-2282083:+;Cla97Chr07:2287152-2288216:+	CmU531Chr07:2302000-2303040:+;CmU531Chr07:2306964-2308069:+;CmUC07G128980.1;CmUC07G128990.1	CaUC07G127230.1;CaUC07G127240.1;CaUC07G127250.1	CcUC07G130820.1;CicolChr07:2416490-2417569:+;CicolChr07:2420290-2421386:+
GrpSyn_000012	stress-induced protein KIN2-like	3	3	3	4	Cla97C11G211960.1;Cla97C11G211970.2;Cla97Chr11:5309986-5310369:-	CmUC11G208850.1;CmUC11G208860.1;CmUC11G208880.1	CaUC11G213370.1;CaUC11G213380.1;Ciama_Chr11:26538010-26538587:+	CcPanG023790.1;CcUC11G213560.1;CcUC11G213570.1;CcUC11G213590.1
GrpSyn_000013	S-protein homolog	2	1	3	6	Cla97Chr01:14185571-14186015:-;Cla97Chr01:14205068-14205514:-	CmU531Chr01:14161345-14161791:-	CaUC01G009870.1;CaUC01G009880.1;CaUC01G010410.1	CcUC01G010460.1;CcUC01G010470.1;CcUC01G010480.1;CicolChr01:14884706-14885152:-;CicolChr01:14891602-14892048:-;CicolChr01:14893849-14894295:-
GrpSyn_000014	14 kDa proline-rich protein DC2.15-like	3	3	3	3	Cla97C01G004080.1;Cla97C01G004100.1;Cla97C01G004105.1	CmUC01G003950.1;CmUC01G003960.1;CmUC01G003980.1	CaUC01G004080.1;CaUC01G004090.1;CaUC01G004100.1	CcUC01G004150.1;CcUC01G004160.1;CcUC01G004170.1
GrpSyn_000015	Pectinesterase	3	3	3	3	Cla97C02G048680.1;Cla97C02G048700.2;Cla97C02G048710.1	CmUC02G048140.1;CmUC02G048180.1;CmUC02G048190.1	CaUC02G047950.1;CaUC02G047980.1;CaUC02G047990.1	CcUC02G040250.1;CcUC02G040280.1;CcUC02G040290.1
GrpSyn_000016	Lipid transfer protein	1	5	3	2	Cla97C01G009440.2	CmU531Chr01:11180245-11182647:+;CmU531Chr01:11190787-11191080:+;CmU531Chr01:11192896-11193189:+;CmU531Chr01:11199224-11199517:+;CmU531Chr01:11201333-11203735:+	CaUC01G009800.1;CaUC01G009810.1;Ciama_Chr01:13258114-13258407:+	CcUC01G009700.1;CcUC01G009710.1
GrpSyn_000017	transport and Golgi organization 2 homolog	2	2	1	1	Cla97C01G011980.1;Cla97Chr01:26812570-26813165:+	CmUC01G012400.1;CmUC01G013430.1	CaUC01G012420.1	CcUC01G013900.1
GrpSyn_000018	U5 small nuclear ribonucleoprotein helicase, putative	1	1	2	1	Cla97C11G224520.2	CmUC11G222010.1	CaUC11G201160.1;CaUC11G201170.1	CcUC11G225810.1
GrpSyn_000019	pumilio homolog 12-like	2	2	2	2	Cla97C02G033580.2;Cla97C02G033620.1	CmUC02G032800.1;CmUC02G032830.1	CaUC02G032780.1;Ciama_Chr02:7939711-7941132:+	CcUC02G024190.1;CcUC02G024230.1
GrpSyn_000020	Cytochrome P450	1	1	2	2	Cla97C03G054170.2	CmUC03G053000.1	CaPanG008120.1;CaUC03G053170.1	CcPanG009760.1;CcUC03G045460.1
GrpSyn_000021	Ubiquitinyl hydrolase 1	1	1	2	1	Cla97C06G125375.1	CmUC06G124020.1	CaUC06G122440.1;CaUC06G122450.1	CcUC06G125740.1
GrpSyn_000022	proline-rich protein 36-like	2	2	2	3	Cla97C08G146790.2;Cla97Chr08:6598250-6598570:+	CmU531Chr08:6123121-6123441:-;CmU531Chr08:6808908-6809288:+	CaUC08G143450.1;CaUC08G143460.1	CcPanG006710.1;CcUC08G147810.1;CicolChr08:7988349-7988728:-
GrpSyn_000023	Pectin lyase-like superfamily protein	2	2	2	1	Cla97C08G150110.1;Cla97C08G150130.2	CmUC08G149230.1;CmUC08G149240.1	CaUC08G146900.1;CaUC08G146910.1	CcUC08G151380.1
GrpSyn_000024	Chaperone protein ClpB	2	1	2	1	ClPanG019330.1;Cla97C06G125250.1	CmUC06G123940.1	CaUC06G122270.1;CaUC06G122280.1	CcUC06G125630.1
GrpSyn_000025	O-methyltransferase, putative	2	2	3	2	Cla97C02G043200.1;Cla97C02G043210.2	CmUC02G042950.1;CmUC02G042960.1	CaUC02G042900.1;CaUC02G042910.1;CaUC02G042920.1	CcUC02G034720.1;CcUC02G034730.1
GrpSyn_000026	Cytochrome P450 71A1-like	2	2	3	2	Cla97Chr03:3436273-3436881:-;Cla97Chr03:3448241-3448849:-	CmUC03G053030.1;CmUC03G053050.1	CaUC03G053220.1;Ciama_Chr03:3830258-3830866:-;Ciama_Chr03:3850811-3851419:-	CicolChr03:3581545-3582153:-;CicolChr03:3593513-3594121:-
GrpSyn_000027	Sucrose-phosphatase	2	2	1	2	Cla97C05G103770.2;Cla97C05G103790.2	CmUC05G103230.1;CmUC05G103240.1	CaUC05G101690.1	CcUC05G104240.1;CcUC05G104250.1
GrpSyn_000028	17.8 kDa class I heat shock protein-like	2	2	2	3	Cla97C07G132220.1;Cla97C07G132280.2	CmUC07G130420.1;CmUC07G130460.1	CaUC07G128730.1;CaUC07G128770.1	CcUC07G132460.1;CcUC07G132470.1;CcUC07G132540.1
GrpSyn_000029	Phenylalanine ammonia-lyase	2	2	3	2	Cla97C07G138590.1;Cla97C07G138620.1	CmUC07G137210.1;CmUC07G137220.1	CaUC07G137070.1;CaUC07G137080.1;CaUC07G137090.1	CcUC07G139620.1;CcUC07G139630.1
GrpSyn_000030	Bidirectional sugar transporter SWEET	2	2	3	2	Cla97C08G149470.1;Cla97C08G149520.2	CmUC08G148530.1;CmUC08G148580.1	CaUC08G146230.1;CaUC08G146270.1;CaUC08G146280.1	CcUC08G150710.1;CcUC08G150770.1
GrpSyn_000031	receptor-like protein kinase 2	1	1	5	2	Cla97C03G064780.1	CmUC03G064300.1	CaUC03G063500.1;CaUC03G063510.1;CaUC03G063520.1;CaUC03G063530.1;CaUC03G063540.1	CcUC03G055680.1;CcUC03G055690.1
GrpSyn_000032	Heparanase-like protein 1	2	2	3	2	Cla97C07G135940.2;Cla97C07G135980.2	CmUC07G134420.1;CmUC07G134470.1	CaPanG015360.1;CaUC07G132800.1;CaUC07G132840.1	CcUC07G136660.1;CcUC07G136710.1
GrpSyn_000033	MICOS complex subunit Mic10	1	1	2	1	Cla97C08G144610.2	CmUC08G142840.1	CaUC08G141110.1;CaUC08G141120.1	CcUC08G145450.1
GrpSyn_000034	Unknown protein	2	6	0	1	Cla97C04G069320.2;Cla97Chr04:3984155-3986406:+	CmUC04G069060.1;CmUC04G069090.1;CmUC04G069130.1;CmUC04G069160.1;CmUC04G069180.1;CmUC04G069200.1		CicolChr04:3296908-3299185:+
GrpSyn_000035	isoflavone reductase-like protein	1	1	1	6	Cla97C02G034000.1	CmUC02G033200.1	CaUC02G033140.1	CcUC02G024670.1;CcUC02G024680.1;CcUC02G024690.1;CcUC02G024700.1;CcUC02G024710.1;CcUC02G024720.1
GrpSyn_000036	Beta-galactosidase	1	2	1	3	Cla97Chr04:1329646-1330008:+	CmUC04G068200.1;CmUC04G068210.1	CaUC04G067360.1	CcUC04G059720.1;CicolChr04:1286536-1289010:+;CicolChr04:1307658-1309177:+
GrpSyn_000037	acidic mammalian chitinase-like	1	1	2	4	Cla97C04G068830.2	CmUC04G068370.1	CaUC04G067620.1;CaUC04G068140.1	CcUC04G059850.1;CcUC04G059860.1;CcUC04G059870.1;CcUC04G059880.1
GrpSyn_000038	sugar transport protein 10-like	2	2	2	2	Cla97C11G216230.2;Cla97Chr11:16120047-16122697:-	CmUC11G213630.1;CmUC11G213640.1	CaUC11G209600.1;CaUC11G209610.1	CicolChr11:14309319-14311970:+;CicolChr11:14316363-14319021:+
GrpSyn_000039	50S ribosomal protein L35	1	1	1	1	Cla97C07G130570.2	CmUC07G128900.1	CaUC07G127180.1	CcUC07G130740.1
GrpSyn_000040	Unknown protein	1	1	1	1	Cla97C07G131610.1	CmUC07G129840.1	CaUC07G128130.1	CcUC07G131820.1
GrpSyn_000041	sugar transport protein 12-like	2	3	1	2	Cla97C10G190690.2;Cla97Chr10:8906377-8908900:+	CmUC10G188630.1;CmUC10G188670.1;CmUC10G188680.1	CaUC10G185450.1	CcUC10G192160.1;CcUC10G192170.1
GrpSyn_000042	Unknown protein	2	2	3	1	Cla97C10G185240.1;Cla97Chr10:657393-657638:-	CmU531Chr10:718704-718949:-;CmUC10G183160.1	CaPanG009230.1;Ciama_Chr10:751063-753556:-;Ciama_Chr10:758453-758872:-	CcUC10G186650.1
GrpSyn_000043	oligopeptide transporter 6-like	2	2	2	2	Cla97C08G155870.2;Cla97C08G155880.1	CmUC08G154540.1;CmUC08G154550.1	CaUC08G152180.1;CaUC08G152190.1	CcUC08G156790.1;CcUC08G156800.1
GrpSyn_000044	Bidirectional sugar transporter SWEET	2	2	2	2	Cla97C10G197080.1;Cla97C10G197130.1	CmUC10G195550.1;CmUC10G195570.1	CaUC10G190420.1;CaUC10G190470.1	CcUC10G199510.1;CcUC10G199550.1
GrpSyn_000045	Non-specific lipid-transfer protein 2-like	1	3	2	2	ClPanG016480.1	CmU531Chr01:11180263-11180538:+;CmU531Chr01:11197132-11197407:+;CmUC01G009270.1	CaUC01G009820.1;Ciama_Chr01:13253269-13253517:-	CcUC01G009670.1;CcUC01G009680.1
GrpSyn_000046	Histone H2B	2	2	2	2	Cla97C01G012800.2;Cla97C01G012820.1	CmUC01G013220.1;CmUC01G013240.1	CaUC01G012640.1;CaUC01G012660.1	CcUC01G013690.1;CcUC01G013710.1
GrpSyn_000047	F-box family protein with a domain of unknown function (DUF295)	1	1	3	1	Cla97C01G021450.2	CmUC01G021230.1	CaUC01G021460.1;CaUC01G021470.1;CaUC01G021480.1	CcUC04G076380.1
GrpSyn_000048	Germin-like protein	1	1	1	1	Cla97C01G025320.1	CmUC01G024840.1	CaUC01G025000.1	CcUC04G080090.1
GrpSyn_000049	Leucine aminopeptidase 1-like	2	2	2	2	Cla97C02G040260.2;Cla97C02G040270.1	CmUC02G040110.1;CmUC02G040120.1	CaUC02G039900.1;CaUC02G039910.1	CcUC02G031590.1;CcUC02G031610.1
GrpSyn_000050	NB-ARC domain-containing protein	2	1	1	1	ClPanG008960.1;Cla97C02G042000.2	CmUC02G041780.1	CaUC02G041670.1	CcUC02G033460.1
GrpSyn_000051	High-affinity nitrate transporter 2.2	2	2	2	2	Cla97C03G053680.1;Cla97C03G053690.1	CmUC03G052580.1;CmUC03G052590.1	CaUC03G052790.1;CaUC03G052800.1	CcUC03G045000.1;CcUC03G045010.1
GrpSyn_000052	Unknown protein	1	1	1	2	Cla97C03G063530.2	CmUC03G063040.1	CaUC03G062260.1	CcPanG018840.1;CcUC03G054490.1
GrpSyn_000053	Heat shock protein, putative	2	2	2	2	Cla97C03G067600.2;Cla97C03G067630.1	CmUC03G066980.1;CmUC03G066990.1	CaUC03G066130.1;CaUC03G066140.1	CcUC03G058630.1;CcUC03G058660.1
GrpSyn_000054	LOW QUALITY PROTEIN: uncharacterized protein LOC110414781	2	2	2	2	Cla97C04G068520.2;Cla97C04G068540.2	CmUC04G067900.1;CmUC04G067920.1	CaUC04G067110.1;CaUC04G067130.1	CcUC04G059440.1;CcUC04G059460.1
GrpSyn_000055	Myb transcription factor	2	1	1	1	Cla97C05G090020.1;Cla97C05G090030.2	CmUC05G089520.1	CaUC05G088570.1	CcUC05G090820.1
GrpSyn_000056	protein CRABS CLAW	2	2	1	3	Cla97C05G105600.2;Cla97C05G105790.2	CmUC05G104770.1;CmUC05G104930.1	CaUC05G103290.1	CcPanG003630.1;CcUC05G105910.1;CcUC05G106100.1
GrpSyn_000057	Unknown protein	2	2	1	1	Cla97C06G113380.2;Cla97C06G113460.1	CmUC06G111970.1;CmUC06G112040.1	CaUC06G110550.1	CcUC06G113430.1
GrpSyn_000058	Inorganic phosphate transporter 1-1	2	2	2	2	Cla97C07G129290.1;Cla97Chr07:1246060-1247689:-	CmUC07G127590.1;CmUC07G127830.1	CaUC07G126000.1;CaUC07G126170.1	CcUC07G129470.1;CcUC07G129710.1
GrpSyn_000059	17.8 kDa class I heat shock protein-like	2	2	2	2	Cla97C07G132180.1;Cla97C07G132310.1	CmUC07G130370.1;CmUC07G130500.1	CaUC07G128710.1;CaUC07G128800.1	CcUC07G132430.1;CcUC07G132580.1
GrpSyn_000060	17.8 kDa class I heat shock protein-like	2	2	2	2	Cla97C07G132190.1;Cla97C07G132300.1	CmUC07G130390.1;CmUC07G130490.1	CaUC07G128720.1;CaUC07G128780.1	CcUC07G132440.1;CcUC07G132570.1
GrpSyn_000061	gibberellin 20-oxidase-like protein	1	1	1	2	Cla97C07G143880.1	CmUC07G142120.1	CaUC07G140510.1	CcPanG010100.1;CcUC07G144730.1
GrpSyn_000062	transcription termination factor MTEF18, mitochondrial-like	2	2	2	2	Cla97C08G145540.1;Cla97C08G145560.1	CmUC08G143840.1;CmUC08G143880.1	CaUC08G142070.1;CaUC08G142090.1	CcUC08G146430.1;CcUC08G146470.1
GrpSyn_000063	Pectin lyase-like superfamily protein	2	2	2	2	Cla97C08G146030.2;Cla97C08G146040.2	CmUC08G144430.1;CmUC08G144470.1	CaUC08G142610.1;CaUC08G142650.1	CcUC08G146970.1;CcUC08G146980.1
GrpSyn_000064	Unknown protein	2	2	2	2	Cla97C08G146330.1;Cla97Chr08:4683212-4683511:-	CmU531Chr08:4799723-4800016:-;CmUC08G144820.1	CaUC08G143200.1;CaUC08G143230.1	CcUC08G147270.1;CicolChr08:5954934-5955234:-
GrpSyn_000065	GATA transcription factor	1	1	1	2	Cla97C08G154610.2	CmUC08G153380.1	CaUC08G151100.1	CcUC08G155650.1;CcUC08G155670.1
GrpSyn_000066	Transcription repressor OFP8	2	2	2	2	Cla97C08G158770.2;Cla97C08G158800.2	CmUC08G157060.1;CmUC08G157080.1	CaUC08G154750.1;CaUC08G154770.1	CcUC08G159490.1;CcUC08G159520.1
GrpSyn_000067	S-protein homolog	2	2	2	2	Cla97C09G172110.2;Cla97C09G172150.1	CmUC09G168880.1;CmUC09G168930.1	CaUC09G166930.1;CaUC09G166980.1	CcUC09G172280.1;CcUC09G172330.1
GrpSyn_000068	Thaumatin-like protein	2	2	3	1	Cla97C09G177254.1;Cla97C09G177256.1	CmUC09G175220.1;CmUC09G175230.1	CaUC09G172980.1;CaUC09G172990.1;CaUC09G173000.1	CcUC09G178320.1
GrpSyn_000069	glycine-rich cell wall structural protein 1.8-like	2	2	2	2	Cla97Chr10:1520644-1521411:+;Cla97Chr10:1533769-1534542:+	CmU531Chr10:1590014-1590781:+;CmU531Chr10:1603146-1603919:+	CaUC10G180890.1;CaUC10G180900.1	CcUC10G187520.1;CcUC10G187530.1
GrpSyn_000070	(+)-gamma-cadinene synthase-like	1	1	1	3	ClPanG018450.1	CmUC10G188160.1	CaUC10G185000.1	CcUC10G191700.1;CcUC10G191710.1;CcUC10G191720.1
GrpSyn_000071	Glycosyl hydrolase family protein	2	2	2	2	Cla97C10G196350.2;Cla97C10G196360.2	CmUC10G194810.1;CmUC10G194820.1	CaUC10G191220.1;CaUC10G191230.1	CcUC10G198730.1;CcUC10G198750.1
GrpSyn_000072	12-oxophytodienoate reductase 1	1	1	1	1	Cla97C11G224910.2	CmUC11G222410.1	CaUC11G200770.1	CcUC11G226160.1
GrpSyn_000073	Sucrose transport protein	2	2	2	2	Cla97C11G215990.1;Cla97C11G216280.2	CmUC11G213240.1;CmUC11G213820.1	CaUC11G209370.1;CaUC11G209430.1	CcUC11G217700.1;CcUC11G217770.1
GrpSyn_000074	auxin-responsive protein SAUR21-like	2	2	2	2	Cla97Chr11:3729566-3729859:-;Cla97Chr11:3732952-3733245:-	CmU531Chr11:3736438-3736731:-;CmU531Chr11:3739837-3740130:-	CaUC11G215020.1;CaUC11G215030.1	CcUC11G211980.1;CcUC11G211990.1
GrpSyn_000075	Non-specific lipid-transfer protein 2-like	0	1	3	2		CmUC01G009470.1	Ciama_Chr01:12927146-12927439:+;Ciama_Chr01:12929252-12929545:+;Ciama_Chr01:12931358-12931651:+	CcUC01G009810.1;CcUC01G009820.1
GrpSyn_000076	Unknown protein	2	2	2	2	Cla97Chr04:579257-579628:-;Cla97Chr04:637293-637664:+	CmUC04G068020.1;CmUC04G068050.1	Ciama_Chr04:1650143-1650514:+;Ciama_Chr04:1659401-1659772:+	CcUC04G059570.1;CcUC04G059580.1
GrpSyn_000077	Exopolygalacturonase-like	4	2	0	2	Cla97C03G056390.1;Cla97C03G056400.1;Cla97Chr03:5124226-5125785:+;Cla97Chr03:5131484-5133042:+	CmUC03G055080.1;CmUC03G055090.1		CicolChr03:5276301-5277884:+;CicolChr03:5283581-5285164:+
GrpSyn_000078	S-adenosyl-L-methionine-dependent methyltransferases superfamily protein	1	2	3	2	Cla97C01G019190.2	CmUC01G019150.1;CmUC01G019160.1	CaUC01G019230.1;CaUC01G019260.1;CaUC01G019270.1	CcUC04G074010.1;CcUC04G074020.1
GrpSyn_000079	Cyclin family protein	1	1	2	1	Cla97C02G026230.2	CmUC02G025670.1	CaPanG004330.1;CaUC02G025810.1	CcUC02G017110.1
GrpSyn_000080	5'-3' exoribonuclease	1	1	3	1	ClPanG005610.1	CmUC02G041950.1	CaUC02G041850.1;CaUC02G041860.1;CaUC02G041870.1	CcUC02G033650.1
GrpSyn_000081	Methionine aminopeptidase	2	1	1	1	ClPanG018470.1;Cla97C03G060810.2	CmUC03G059460.1	CaUC03G059580.1	CcUC03G052190.1
GrpSyn_000082	cytochrome P450 734A1-like	2	2	3	1	Cla97C05G100630.2;Cla97C05G100640.1	CmUC05G100220.1;CmUC05G100230.1	CaPanG007950.1;CaUC05G098700.1;CaUC05G098710.1	CcUC05G101200.1
GrpSyn_000083	importin-9	1	1	1	2	Cla97C05G105190.2	CmUC05G104430.1	CaUC05G102910.1	CcUC05G105570.1;CcUC05G105580.1
GrpSyn_000084	ENTH domain-containing protein	2	1	1	1	ClPanG008320.1;Cla97C07G134060.2	CmUC07G132300.1	CaUC07G130760.1	CcUC07G134390.1
GrpSyn_000085	purine permease 1	1	1	1	2	Cla97C08G154400.1	CmUC08G153190.1	CaUC08G150890.1	CcUC08G155440.1;CcUC08G155450.1
GrpSyn_000086	Anamorsin homolog	2	1	1	1	ClPanG018040.1;Cla97C10G194660.2	CmUC10G193220.1	CaUC10G192860.1	CcUC10G196940.1
GrpSyn_000087	Mannan endo-1,4-beta-mannosidase	1	1	4	1	Cla97C01G005500.2	CmUC01G005240.1	CaUC01G005530.1;CaUC01G005540.1;CaUC01G005590.1;CaUC01G005600.1	CcUC01G005550.1
GrpSyn_000088	Unknown protein	2	1	1	1	Cla97C05G097355.1;Cla97C05G097360.1	CmU531Chr05:26826252-26828932:-	CaUC05G095800.1	CcUC05G098240.1
GrpSyn_000089	No apical meristem (NAM) protein	1	1	1	1	Cla97Chr07:3399731-3402141:+	CmUC07G130010.1	CaUC07G128290.1	CcUC07G131980.1
GrpSyn_000090	Glutamyl-tRNA(Gln) amidotransferase subunit A	1	1	1	1	Cla97C02G037260.2	CmUC02G037160.1	CaUC02G036940.1	CcUC02G028500.1
GrpSyn_000091	Pectin lyase-like superfamily protein	1	1	1	1	Cla97C10G189110.1	CmUC10G186860.1	CaUC10G183790.1	CcUC10G190530.1
GrpSyn_000092	Unknown protein	1	1	1	1	Cla97C11G224465.1	CmUC11G221960.1	CaUC11G201220.1	CcUC11G225760.1
GrpSyn_000093	Serine proteinase inhibitor	1	1	1	1	Cla97C06G122350.1	CmUC06G121310.1	CaPanG010300.1	CcUC06G122910.1
GrpSyn_000094	60S ribosomal protein L9-like	1	1	1	1	Cla97C01G000950.1	CmUC01G000960.1	CaUC01G001000.1	CcUC01G000970.1
GrpSyn_000095	NAD(P)-binding Rossmann-fold superfamily protein	1	1	1	1	Cla97C01G001110.2	CmUC01G001140.1	CaUC01G001170.1	CcUC01G001160.1
GrpSyn_000096	Cytochrome P450	1	1	1	1	Cla97C01G003480.2	CmUC01G003400.1	CaUC01G003450.1	CcUC01G003580.1
GrpSyn_000097	Autophagy-related protein	1	1	1	1	Cla97C01G004150.2	CmUC01G004030.1	CaUC01G004160.1	CcUC01G004220.1
GrpSyn_000098	protein ROOT PRIMORDIUM DEFECTIVE 1	1	1	1	1	Cla97C01G005790.2	CmUC01G005490.1	CaUC01G005880.1	CcUC01G005860.1
GrpSyn_000099	Pectinesterase	1	1	1	1	Cla97C01G007530.1	CmUC01G007150.1	CaUC01G007870.1	CcUC01G007540.1
GrpSyn_000100	Tetratricopeptide repeat (TPR)-like superfamily protein	1	1	1	1	Cla97C01G011025.1	CmUC01G011190.1	CaUC01G011410.1	CcUC01G011440.1
GrpSyn_000101	Unknown protein	2	2	2	1	Cla97C01G023045.1;Cla97Chr01:24763680-24765409:+	CmU531Chr01:24725213-24726942:+;CmUC01G022650.1	CaUC01G012400.1;CaUC01G022820.1	CicolChr04:32579664-32581933:-
GrpSyn_000102	Protein LIKE COV 2	1	1	1	1	Cla97C01G014750.2	CmUC01G015010.1	CaUC01G015070.1	CcUC04G069570.1
GrpSyn_000103	Cytochrome P450	1	1	1	1	Cla97C01G016280.2	CmUC01G016380.1	CaUC01G016480.1	CcUC04G071050.1
GrpSyn_000104	Glutaredoxin domain-containing protein	1	1	1	1	ClPanG000190.1	CmUC01G019410.1	CaUC01G019560.1	CcUC04G074340.1
GrpSyn_000105	UDP-3-O-acylglucosamine N-acyltransferase	1	1	1	1	Cla97C01G021900.2	CmUC01G021620.1	CaUC01G021830.1	CcUC04G076750.1
GrpSyn_000106	Non-specific serine/threonine protein kinase	1	1	1	1	Cla97C01G023780.2	CmUC01G023320.1	CaUC01G023450.1	CcUC04G078610.1
GrpSyn_000107	1,3-beta-glucan synthase	1	1	2	2	Cla97C02G026770.1	CmUC02G026190.1	CaUC02G026260.1;CaUC02G026280.1	CcUC02G017630.1;CcUC02G017660.1
GrpSyn_000108	terpene synthase 10-like	1	1	1	1	Cla97C02G027120.1	CmUC02G026500.1	CaUC02G026620.1	CcUC02G018000.1
GrpSyn_000109	UBP1-associated protein 2A-like	1	1	1	1	Cla97C02G027370.2	CmUC02G026760.1	CaUC02G026820.1	CcUC02G018220.1
GrpSyn_000110	Pathogenesis related protein-1	2	2	2	1	Cla97C02G034060.1;Cla97Chr02:7871302-7871790:-	CmU531Chr02:7916439-7916927:-;CmUC02G033260.1	CaUC02G033250.1;Ciama_Chr02:8857354-8857842:-	CcUC02G024790.1
GrpSyn_000111	Mitochondrial transcription termination factor family protein	1	1	1	1	Cla97C02G036580.2	CmUC02G036280.1	CaUC02G036190.1	CcUC02G027700.1
GrpSyn_000112	Leucine aminopeptidase 2	2	2	1	2	Cla97Chr02:28215620-28217836:+;Cla97Chr02:28237455-28238643:-	CmU531Chr02:27946068-27948284:+;CmU531Chr02:27968086-27969279:-	CaUC02G039920.1	CcUC02G031600.1;CcUC02G031620.1
GrpSyn_000113	F-box protein PP2-B15-like	2	2	2	1	Cla97C02G041020.1;Cla97C02G041030.1	CmUC02G040840.1;CmUC02G040850.1	CaUC02G040710.1;CaUC02G040730.1	CcUC02G032400.1
GrpSyn_000114	transcription factor MYB59-like	1	1	1	1	Cla97C02G046390.1	CmUC02G046020.1	CaUC02G045820.1	CcUC02G038010.1
GrpSyn_000115	DNA repair protein RAD51 homolog 2	1	1	1	1	Cla97C02G046820.2	CmUC02G046380.1	CaUC02G046180.1	CcUC02G038440.1
GrpSyn_000116	NAD(P)-binding Rossmann-fold superfamily protein	1	1	1	1	Cla97C02G049135.1	CmUC02G048550.1	CaUC02G048360.1	CcUC02G040690.1
GrpSyn_000117	Unknown protein	1	1	1	1	Cla97C02G050650.2	CmUC02G049780.1	CaUC02G049720.1	CcUC02G042190.1
GrpSyn_000118	mitochondrial import inner membrane translocase subunit TIM10-like	1	1	1	1	Cla97C03G051920.2	CmUC03G051000.1	CaUC03G051050.1	CcUC03G043380.1
GrpSyn_000119	Pectinesterase	1	1	1	1	Cla97C03G054345.1	CmUC03G053200.1	CaUC03G053370.1	CcUC03G045610.1
GrpSyn_000120	Histone acetyltransferase	1	1	1	1	Cla97C03G060240.2	CmUC03G058890.1	CaUC03G059050.1	CcUC03G051470.1
GrpSyn_000121	Germin-like protein	2	2	2	1	Cla97C03G061730.1;Cla97C03G061750.2	CmUC03G060730.1;CmUC03G060740.1	CaUC03G060530.1;CaUC03G060540.1	CcUC03G052830.1
GrpSyn_000122	isoleucine N-monooxygenase 1-like	1	1	1	1	Cla97C03G063070.2	CmUC03G062520.1	CaUC03G061820.1	CcUC03G053980.1
GrpSyn_000123	Leucine-rich repeat receptor-like protein kinase family protein	1	1	1	1	Cla97C04G068890.2	CmUC04G068440.1	CaUC04G067700.1	CcUC04G059960.1
GrpSyn_000124	Glycosyltransferase	1	1	1	1	Cla97C04G074220.2	CmUC04G074810.1	CaUC04G073450.1	CcUC04G065670.1
GrpSyn_000125	Thioredoxin, putative	1	1	1	1	Cla97C04G076050.2	CmUC04G076500.1	CaUC04G075190.1	CcUC04G067560.1
GrpSyn_000126	Protein MIZU-KUSSEI 1-like	1	1	1	1	Cla97C04G078230.2	CmUC04G078610.1	CaUC04G077370.1	CcUC01G015640.1
GrpSyn_000127	transcription factor TCP13-like	1	1	1	1	Cla97C04G078570.2	CmUC04G078910.1	CaUC04G077660.1	CcUC01G015900.1
GrpSyn_000128	Unknown protein	1	1	1	1	Cla97C04G079330.1	CmUC04G079630.1	CaUC04G078260.1	CcUC01G016540.1
GrpSyn_000129	zinc finger CCCH domain-containing protein 44-like isoform X3	1	1	1	1	Cla97C05G080130.2	CmUC05G080440.1	CaUC05G079090.1	CcUC05G081100.1
GrpSyn_000130	Ubiquitin-conjugating enzyme E2 28	1	1	1	1	Cla97C05G081350.1	CmUC05G081540.1	CaUC05G080180.1	CcUC05G082140.1
GrpSyn_000131	Glutathione S-transferase	1	1	1	1	Cla97C05G084370.2	CmUC05G084260.1	CaUC05G083050.1	CcUC05G085050.1
GrpSyn_000132	Protein NRT1/ PTR FAMILY 5.2-like	1	1	1	1	Cla97C05G084780.1	CmUC05G084620.1	CaUC05G083430.1	CcUC05G085460.1
GrpSyn_000133	MLP-like protein 43	2	2	1	2	Cla97C05G088740.1;Cla97C05G088760.1	CmUC05G088220.1;CmUC05G088240.1	CaUC05G087320.1	CcUC05G089500.1;CcUC05G089510.1
GrpSyn_000134	F-box protein SKIP16	1	1	1	1	Cla97C05G088960.1	CmUC05G088490.1	CaUC05G087580.1	CcUC05G089770.1
GrpSyn_000135	embryo-specific protein ATS3B-like	1	1	1	1	Cla97C05G089450.2	CmUC05G088960.1	CaUC05G087980.1	CcUC05G090230.1
GrpSyn_000136	Unknown protein	1	1	1	1	Cla97C05G093960.2	CmUC05G093440.1	CaUC05G092330.1	CcUC05G094620.1
GrpSyn_000137	Protein kinase domain-containing protein	1	1	1	1	Cla97C05G097530.2	CmUC05G097470.1	CaUC05G095970.1	CcUC05G098400.1
GrpSyn_000138	Jacalin-related lectin 3	1	1	1	1	Cla97C05G100390.2	CmUC05G099970.1	CaUC05G098440.1	CcUC05G100950.1
GrpSyn_000139	Unknown protein	1	1	1	1	Cla97C05G101415.1	CmUC05G101030.1	CaUC05G099440.1	CcUC05G101910.1
GrpSyn_000140	HXXXD-type acyl-transferase family protein	1	1	1	1	Cla97C05G101720.1	CmUC05G101350.1	CaUC05G099820.1	CcUC05G102270.1
GrpSyn_000141	GPN-loop GTPase 2	1	1	1	1	Cla97C05G102340.2	CmUC05G101860.1	CaUC05G100300.1	CcUC05G102790.1
GrpSyn_000142	MADS-box transcription factor 8-like	1	1	1	1	Cla97C06G111450.1	CmUC06G110160.1	CaUC06G106770.1	CcUC06G111500.1
GrpSyn_000143	Calcium-binding EF-hand	1	1	1	1	Cla97C06G109590.2	CmUC06G108450.1	CaUC06G108570.1	CcUC06G109680.1
GrpSyn_000144	EF-hand domain-containing protein	1	1	1	1	Cla97C06G112195.1	CmUC06G110850.1	CaUC06G109400.1	CcUC06G112230.1
GrpSyn_000145	tRNA-specific adenosine deaminase 1 isoform X1	1	1	1	1	Cla97C06G113250.2	CmUC06G111860.1	CaUC06G110410.1	CcUC06G113240.1
GrpSyn_000146	protein DEHYDRATION-INDUCED 19 homolog 4	1	1	1	1	Cla97C06G114300.2	CmUC06G112790.1	CaUC06G111380.1	CcUC06G114180.1
GrpSyn_000147	type IV inositol polyphosphate 5-phosphatase 7-like isoform X1	1	1	1	1	Cla97C06G115890.2	CmUC06G114310.1	CaUC06G112960.1	CcUC06G115810.1
GrpSyn_000148	Unknown protein	1	1	1	1	Cla97C06G116110.2	CmUC06G114500.1	CaUC06G113150.1	CcUC06G116030.1
GrpSyn_000149	Pentatricopeptide repeat-containing protein	1	1	1	1	Cla97C06G117600.2	CmUC06G115980.1	CaUC06G114700.1	CcUC06G117520.1
GrpSyn_000150	S-adenosyl-L-methionine-dependent methyltransferases superfamily protein	2	2	2	1	Cla97C06G118100.1;Cla97C06G118110.1	CmUC06G116600.1;CmUC06G116630.1	CaUC06G115330.1;CaUC06G115340.1	CcUC06G118090.1
GrpSyn_000151	vacuolar protein sorting-associated protein 9A-like	1	1	1	1	Cla97C06G119360.2	CmUC06G118200.1	CaUC06G116590.1	CcUC06G119730.1
GrpSyn_000152	Chaperone protein dnaJ 49-like	1	1	1	1	Cla97C06G120230.2	CmUC06G119230.1	CaUC06G117790.1	CcUC06G120750.1
GrpSyn_000153	F-box protein PP2-B10-like	1	1	1	1	Cla97C06G122510.2	CmUC06G121450.1	CaUC06G119740.1	CcUC06G123050.1
GrpSyn_000154	Core-2/I-branching beta-1,6-N-acetylglucosaminyltransferase family protein	1	1	1	1	Cla97C06G123010.2	CmUC06G121930.1	CaUC06G120210.1	CcUC06G123490.1
GrpSyn_000155	RING-H2 finger protein ATL43 isoform X1	1	1	1	1	Cla97C06G123365.1	CmUC06G122270.1	CaUC06G120600.1	CcUC06G123880.1
GrpSyn_000156	5-formyltetrahydrofolate cyclo-ligase, mitochondrial-like	1	1	1	1	Cla97C06G126170.2	CmUC06G124770.1	CaUC06G123180.1	CcUC06G126470.1
GrpSyn_000157	Alpha-mannosidase	1	1	1	1	Cla97C06G128145.1	CmUC06G126530.1	CaUC06G124990.1	CcUC06G128330.1
GrpSyn_000158	protein FAM98A-like isoform X1	1	1	1	1	Cla97C07G130060.2	CmUC07G128440.1	CaUC07G126770.1	CcUC07G130330.1
GrpSyn_000159	Disease resistance protein	1	1	2	1	Cla97C07G131330.1	CmUC07G129560.1	CaUC07G127870.1;CaUC07G127880.1	CcPanG015190.1
GrpSyn_000160	Succinate dehydrogenase [ubiquinone] flavoprotein subunit, mitochondrial	2	2	2	1	Cla97C07G134200.2;Cla97C07G136060.1	CmUC07G132480.1;CmUC07G134640.1	CaUC07G130960.1;CaUC07G133040.1	CcUC07G136950.1
GrpSyn_000161	Receptor-like protein kinase	1	1	1	1	Cla97C07G140990.1	CmUC07G139480.1	CaUC07G134900.1	CcUC07G141970.1
GrpSyn_000162	Cytochrome P450	1	1	1	1	Cla97C07G140930.2	CmUC07G139440.1	CaUC07G134930.1	CcUC07G141910.1
GrpSyn_000163	dof zinc finger protein DOF1.7-like	1	1	1	1	Cla97C07G140450.2	CmUC07G138860.1	CaUC07G135500.1	CcUC07G141360.1
GrpSyn_000164	Phytoene dehydrogenase	1	1	1	1	Cla97C07G142100.2	CmUC07G140380.1	CaUC07G138750.1	CcUC07G142970.1
GrpSyn_000165	Ribonuclease	1	1	1	1	Cla97C07G142670.2	CmUC07G140890.1	CaUC07G139310.1	CcUC07G143530.1
GrpSyn_000166	Cysteine Protease	2	2	2	1	Cla97C08G146900.2;Cla97C08G146920.2	CmUC08G145570.1;CmUC08G145590.1	CaUC08G142910.1;CaUC08G143440.1	CcUC08G147670.1
GrpSyn_000167	rRNA N-glycosidase	1	1	1	1	Cla97C08G147420.2	CmUC08G146280.1	CaUC08G144300.1	CcUC08G148710.1
GrpSyn_000168	40S ribosomal protein S15a-5-like	1	1	1	1	Cla97C08G147540.2	CmUC08G146410.1	CaUC08G144440.1	CcUC08G148830.1
GrpSyn_000169	RING-type domain-containing protein	1	1	2	1	Cla97C08G149020.2	CmUC08G148090.1	CaUC08G145850.1;CaUC08G145860.1	CcUC08G150370.1
GrpSyn_000170	Pentatricopeptide repeat-containing protein	1	1	1	1	Cla97C08G149060.2	CmUC08G148130.1	CaUC08G145900.1	CcUC08G150410.1
GrpSyn_000171	thermospermine synthase ACAULIS5	1	1	1	1	Cla97C08G152650.2	CmUC08G151710.1	CaUC08G149330.1	CcUC08G153840.1
GrpSyn_000172	Mitochondrial uncoupling protein 5	2	2	2	1	Cla97C08G154850.1;Cla97C08G154860.1	CmUC08G153600.1;CmUC08G153610.1	CaUC08G151280.1;CaUC08G151290.1	CcUC08G155860.1
GrpSyn_000173	protein MEMO1-like	1	1	1	1	Cla97C08G156860.2	CmUC08G155400.1	CaUC08G153060.1	CcUC08G157720.1
GrpSyn_000174	Protein-serine/threonine phosphatase	1	1	1	1	Cla97C09G162070.2	CmUC09G160110.1	CaUC09G157850.1	CcUC09G162610.1
GrpSyn_000175	ABC transporter B family member 19	1	1	1	1	Cla97C09G163260.2	CmUC09G161110.1	CaUC09G158880.1	CcUC09G163700.1
GrpSyn_000176	Ankyrin repeat protein	2	2	2	1	Cla97C09G168060.2;Cla97C09G168090.1	CmUC09G165190.1;CmUC09G165220.1	CaUC09G163280.1;CaUC09G163320.1	CcUC09G168270.1
GrpSyn_000177	indole-3-acetic acid-induced protein ARG2-like	1	1	1	1	Cla97C09G168120.1	CmUC09G165250.1	CaUC09G163340.1	CcUC09G168340.1
GrpSyn_000178	Microsomal signal peptidase 12 kDa subunit (SPC12)	1	1	1	1	Cla97C09G169400.2	CmUC09G166360.1	CaUC09G164440.1	CcUC09G169560.1
GrpSyn_000179	DCD domain-containing protein	1	1	1	1	Cla97C09G171060.2	CmUC09G167850.1	CaUC09G165950.1	CcUC09G171270.1
GrpSyn_000180	Ribosome biogenesis protein BOP1 homolog	1	1	1	1	Cla97C09G173610.2	CmUC09G170480.1	CaUC09G168470.1	CcUC09G174020.1
GrpSyn_000181	RGG repeats nuclear RNA binding protein A-like	1	1	1	1	Cla97C09G175600.1	CmUC09G172770.1	CaUC09G170450.1	CcUC09G176000.1
GrpSyn_000182	Thaumatin-like protein	2	2	1	2	Cla97C09G177253.1;Cla97C09G177257.1	CmUC09G175210.1;CmUC09G175240.1	CaUC09G173010.1	CcUC09G178300.1;CcUC09G178330.1
GrpSyn_000183	Glycine-rich RNA-binding protein like	1	1	1	1	Cla97C09G177110.2	CmUC09G175000.1	CaUC09G173160.1	CcUC09G178190.1
GrpSyn_000184	Unknown protein	1	1	1	1	Cla97C09G180200.1	CmUC09G178410.1	CaUC09G175330.1	CcUC09G181680.1
GrpSyn_000185	Fructose-bisphosphate aldolase	1	1	1	1	Cla97C09G183020.2	CmUC09G181050.1	CaUC09G178060.1	CcUC09G184520.1
GrpSyn_000186	protein cornichon homolog 4-like	1	1	1	1	Cla97C10G187725.1	CmUC10G185550.1	CaUC10G182580.1	CcUC10G189160.1
GrpSyn_000187	agamous-like MADS-box protein AGL14	2	2	1	1	Cla97C10G191660.2;Cla97C10G191670.2	CmUC10G189930.1;CmUC10G189940.1	CaUC10G186530.1	CcUC10G193340.1
GrpSyn_000188	2-oxoglutarate (2OG) and Fe(II)-dependent oxygenase superfamily protein	2	2	2	1	Cla97C10G193540.1;Cla97C10G193680.1	CmUC10G192100.1;CmUC10G192250.1	CaUC10G188370.1;CaUC10G188510.1	CcUC10G195860.1
GrpSyn_000189	Beta-glucosidase	1	1	1	2	Cla97C10G193760.2	CmUC10G192330.1	CaUC10G188590.1	CcUC10G195960.1;CcUC10G195970.1
GrpSyn_000190	Protein of unknown function (DUF3511)	1	1	1	1	Cla97C10G194115.1	CmUC10G192680.1	CaUC10G188920.1	CcUC10G196360.1
GrpSyn_000191	Unknown protein	1	1	1	1	Cla97C10G196755.1	CmUC10G195250.1	CaUC10G190770.1	CcUC10G199220.1
GrpSyn_000192	disease resistance protein RGA2-like	1	1	1	1	Cla97C10G199690.2	CmUC10G197990.1	CaUC10G194440.1	CcUC10G202120.1
GrpSyn_000193	Thioredoxin-dependent peroxiredoxin	1	1	1	1	Cla97C10G201510.1	CmUC10G199610.1	CaUC10G196100.1	CcUC10G203790.1
GrpSyn_000194	IQ domain-containing protein IQM3	1	1	1	1	Cla97C10G202210.2	CmUC10G200220.1	CaUC10G196700.1	CcUC10G204480.1
GrpSyn_000195	F-box protein CPR30-like	2	2	1	2	Cla97C10G202840.2;Cla97Chr10:32698830-32699957:+	CmU531Chr10:32821498-32822625:+;CmU531Chr10:32834392-32835519:+	CaUC10G197270.1	CicolChr10:32343640-32344767:+;CicolChr10:32362947-32364074:+
GrpSyn_000196	Protein phosphatase 2A regulatory B subunit family protein	1	1	1	1	Cla97C10G203120.2	CmUC10G201000.1	CaUC10G197510.1	CcUC10G205300.1
GrpSyn_000197	chaperone protein dnaJ 10	1	1	1	1	Cla97C11G225380.2	CmUC11G222850.1	CaUC11G200330.1	CcUC11G226630.1
GrpSyn_000198	Leucine-rich repeat protein kinase family protein	1	1	1	1	Cla97C11G222640.1	CmUC11G220260.1	CaUC11G202970.1	CcUC11G224100.1
GrpSyn_000199	ELMO domain-containing protein	1	1	1	1	Cla97C11G219630.2	CmUC11G217320.1	CaUC11G205960.1	CcUC11G221050.1
GrpSyn_000200	Protein kinase superfamily protein	1	1	1	1	Cla97C11G211340.2	CmUC11G208310.1	CaUC11G213890.1	CcUC11G212990.1
GrpSyn_000201	cysteine-rich receptor-like protein kinase 4 isoform X2	1	1	1	1	Cla97C11G210150.2	CmUC11G207200.1	CaUC11G215120.1	CcUC11G211880.1
GrpSyn_000202	pleiotropic drug resistance protein 3-like	1	1	1	1	Cla97C11G207460.1	CmUC11G204930.1	CaUC11G217550.1	CcUC11G209370.1
GrpSyn_000203	Amino acid transporter AVT1I	1	1	1	1	Cla97C11G207020.1	CmUC11G204480.1	CaUC11G217930.1	CcUC11G208930.1
GrpSyn_000204	proline-rich protein HaeIII subfamily 1-like	2	2	1	2	Cla97C04G071290.1;Cla97Chr04:17744911-17745273:-	CmU531Chr04:16806124-16806483:+;CmU531Chr04:17198404-17198766:-	Ciama_Chr04:17973445-17973804:+	CcPanG006630.1;CcUC04G062860.1
GrpSyn_000205	Cysteine-rich receptor-like protein kinase 10	2	2	1	2	Cla97C01G022010.2;Cla97Chr01:33956371-33958323:-	CmUC01G021680.1;CmUC01G021690.1	Ciama_Chr01:34331031-34334207:+	CcUC04G076810.1;CcUC04G076830.1
GrpSyn_000206	Pathogenesis-related protein 1	1	1	3	1	Cla97C02G034030.2	CmUC02G033240.1	CaUC02G033200.1;CaUC02G033210.1;CaUC02G033230.1	CcUC02G024760.1
GrpSyn_000207	Phytase	1	1	1	2	Cla97C03G061620.1	CmUC03G060600.1	CaUC03G060380.1	CcUC03G052690.1;CcUC03G052700.1
GrpSyn_000208	glutathione S-transferase TAU 8	2	1	1	1	ClPanG020130.1;Cla97C04G074280.2	CmUC04G074840.1	CaUC04G073490.1	CcUC04G065730.1
GrpSyn_000209	Pentatricopeptide repeat	1	1	1	2	Cla97C05G087970.2	CmUC05G087450.1	CaUC05G086520.1	CcUC05G088630.1;CcUC05G088650.1
GrpSyn_000210	polyadenylate-binding protein RBP47-like	1	1	2	2	Cla97C05G101300.1	CmUC05G100910.1	CaUC05G099340.1;Ciama_Chr05:30358920-30362834:-	CcUC05G101740.1;CcUC05G101790.1
GrpSyn_000211	Phosphopantothenate--cysteine ligase 2-like	2	2	1	2	Cla97C08G146580.2;Cla97C08G153730.2	CmUC08G145190.1;CmUC08G152590.1	CaUC08G150330.1	CcUC08G147570.1;CcUC08G154810.1
GrpSyn_000212	Serpin-ZX-like	1	1	1	1	Cla97C08G159140.1	CmUC08G157410.1	CaUC08G155060.1	CcUC08G159850.1
GrpSyn_000213	Unknown protein	2	1	1	1	ClPanG021380.1;ClPanG021390.1	CmUC09G165350.1	CaUC09G163440.1	CcUC09G168450.1
GrpSyn_000214	Exopolygalacturonase-like	1	3	2	1	Cla97C09G168260.2	CmUC09G165370.1;CmUC09G165380.1;CmUC09G165420.1	CaUC09G163470.1;CaUC09G163480.1	CcUC09G168460.1
GrpSyn_000215	acetylajmalan esterase-like	1	1	3	2	Cla97C09G178210.2	CmUC09G176380.1	CaUC09G171920.1;CaUC09G171930.1;CaUC09G171950.1	CcUC09G179400.1;CcUC09G179420.1
GrpSyn_000216	Cytochrome P450	2	1	1	1	ClPanG016260.1;Cla97C10G195990.1	CmUC10G194440.1	CaUC10G191590.1	CcUC10G198280.1
GrpSyn_000217	Zinc-binding dehydrogenase family protein	1	3	0	3	Cla97C09G176930.1	CmUC09G174800.1;CmUC09G174810.1;CmUC09G174820.1		CcPanG000920.1;CcUC09G178010.1;CcUC09G178020.1
GrpSyn_000218	cytochrome P450 71B37-like	1	1	4	1	Cla97C05G108230.2	CmUC05G107120.1	CaUC05G105680.1;CaUC05G105690.1;CaUC05G105700.1;CaUC05G105710.1	CcUC05G108340.1
GrpSyn_000219	S locus-related glycoprotein 1 binding pollen coat	1	1	2	2	Cla97C10G191519.1	CmUC10G189760.1	CaUC10G186610.1;CaUC10G186620.1	CcUC10G193200.1;CcUC10G193250.1
GrpSyn_000220	FAD_binding_3 domain-containing protein	1	1	4	1	Cla97C02G030810.2	CmUC02G029980.1	CaUC02G030160.1;CaUC02G030170.1;CaUC02G030190.1;CaUC02G030200.1	CcUC02G021450.1
GrpSyn_000221	Pentatricopeptide repeat-containing protein	2	1	1	2	ClPanG010190.1;Cla97C09G170255.1	CmUC09G167140.1	CaUC09G165240.1	CcUC09G170390.1;CcUC09G170590.1
GrpSyn_000222	S-protein homolog	2	4	1	0	ClPanG000400.1;Cla97C04G069335.1	CmUC04G069070.1;CmUC04G069100.1;CmUC04G069120.1;CmUC04G069220.1	CaUC04G068160.1
GrpSyn_000223	H(+)-transporting two-sector ATPase	2	1	3	0	ClPanG000240.1;Cla97C07G134860.1	CmU531Chr07:18333572-18333982:+	CaPanG011450.1;CaUC07G131790.1;Ciama_Chr07:10863884-10864111:-
GrpSyn_000224	anthranilate synthase beta subunit 2, chloroplastic-like isoform X1	1	1	2	2	Cla97Chr07:13302900-13311199:+	CmU531Chr07:13215966-13224225:+	CaUC07G131370.1;Ciama_Chr07:14146251-14146633:+	CcUC07G135020.1;CicolChr07:13905177-13905634:+
GrpSyn_000225	Reverse transcriptase	3	3	0	0	Cla97C11G216258.1;Cla97C11G216265.1;Cla97Chr11:16483096-16483464:-	CmU531Chr11:16457732-16458100:-;CmUC11G213730.1;CmUC11G213780.1
GrpSyn_000226	Cytochrome b6	1	1	1	1	Cla97C08G154480.1	CmUC08G153270.1	Ciama_Chr08:22537822-22539937:+	CcPanG008060.1
GrpSyn_000227	P-loop containing nucleoside triphosphate hydrolases superfamily protein	1	1	1	1	Cla97C01G019260.2	CmUC01G019210.1	CaUC01G019340.1	CicolChr04:30142863-30155838:+
GrpSyn_000228	endochitinase-like	1	1	1	1	Cla97C01G020340.1	CmUC01G020230.1	CaUC01G020400.1	CicolChr04:30951939-30955236:+
GrpSyn_000229	Unknown protein	1	1	1	1	Cla97C04G078010.2	CmUC04G078390.1	CaUC04G077150.1	CicolChr01:28186890-28188186:+
GrpSyn_000230	Inhibitor of trypsin and hageman factor-like	1	1	1	1	Cla97Chr05:4128726-4130117:+	CmUC05G085240.1	CaUC05G084110.1	CcUC05G086200.1
GrpSyn_000231	Unknown protein	1	1	1	1	Cla97Chr05:19185109-19186903:+	CmUC05G094940.1	CaUC05G093630.1	CcUC05G095940.1
GrpSyn_000232	Unknown protein	1	1	1	1	Cla97Chr05:29283534-29285980:-	CmUC05G100050.1	CaUC05G098510.1	CcUC05G101000.1
GrpSyn_000233	Unknown protein	1	1	1	1	Cla97Chr07:14158113-14160315:-	CmUC07G133110.1	CaUC07G131520.1	CcPanG009240.1
GrpSyn_000234	SWIB domain-containing protein	1	1	1	1	Cla97C07G137810.1	CmU531Chr07:25373635-25383957:+	CaUC07G137880.1	CcUC07G138850.1
GrpSyn_000235	TMV resistance protein N-like	1	1	1	1	Cla97C08G144940.2	CmU531Chr08:1400164-1404005:-	CaUC08G141540.1	CcPanG014050.1
GrpSyn_000236	Anaphase-promoting complex subunit 10	1	1	1	1	Cla97C10G196650.1	CmU531Chr10:26610364-26614846:+	CaUC10G190900.1	CcUC10G199110.1
GrpSyn_000237	Unknown protein	1	1	1	1	Cla97Chr10:34370769-34376551:+	CmUC10G202940.1	CaUC10G199380.1	CcUC10G207230.1
GrpSyn_000238	RING-box 1	1	1	1	1	Cla97Chr11:1609957-1612534:-	CmUC11G205230.1	CaUC11G217190.1	CcUC11G209720.1
GrpSyn_000239	cytochrome P450 734A1-like	1	1	1	1	Cla97C05G100650.1	CmUC05G100240.1	Ciama_Chr05:29847522-29850857:+	CcUC05G101220.1
GrpSyn_000240	Polyadenylate-binding protein 1-like	1	1	1	1	Cla97C07G144230.2	CmUC07G142440.1	Ciama_Chr07:31739028-31749772:-	CcUC07G145070.1
GrpSyn_000241	Unknown protein	2	1	1	1	ClPanG013030.1;Cla97C09G182010.2	CmPanG000650.1	CaPanG009830.1	CcUC09G183500.1
GrpSyn_000242	Serine carboxypeptidase	1	1	1	1	Cla97C05G102450.2	CmUC05G101970.1	CaPanG018910.1	CcUC05G102880.1
GrpSyn_000243	exopolygalacturonase-like	1	1	1	1	Cla97C02G029070.2	CmUC02G028400.1	CaUC02G028460.1	CcUC02G019900.1
GrpSyn_000244	Membrin	1	1	1	1	Cla97C02G034480.2	CmUC02G033740.1	CaUC02G034240.1	CcPanG006260.1
GrpSyn_000245	Isoleucine N-monooxygenase 1	1	1	1	1	Cla97C03G063030.2	CmUC03G062430.1	CaUC03G061730.1	CcPanG018190.1
GrpSyn_000246	L-ascorbate oxidase	2	1	1	1	ClPanG000970.1;Cla97Chr03:27666415-27667017:+	CmUC03G063800.1	CaUC03G062910.1	CcUC03G055100.1
GrpSyn_000247	Dehydrogenase, E1 component, Thiamine diphosphate-binding fold protein	1	1	1	1	Cla97Chr05:11965355-11967998:-	CmUC05G092470.1	CaUC05G091550.1	CcUC05G093810.1
GrpSyn_000248	Membrane-anchored ubiquitin-fold protein	1	1	1	1	Cla97Chr05:21295631-21298856:+	CmUC05G095230.1	CaUC05G093830.1	CcUC05G096320.1
GrpSyn_000249	NAC domain-containing protein	2	2	1	1	Cla97C07G130630.1;Cla97C07G130640.2	CmU531Chr07:2324761-2330827:+;CmUC07G128970.1	CaUC07G127260.1	CcUC07G130810.1
GrpSyn_000250	(S)-2-hydroxy-acid oxidase	1	1	1	1	Cla97C07G141310.2	CmUC07G139750.1	CaUC07G134650.1	CcUC07G142290.1
GrpSyn_000251	polyadenylate-binding protein RBP47-like	1	1	1	1	ClPanG009990.1	CmUC08G157500.1	CaUC08G155170.1	CcUC08G159960.1
GrpSyn_000252	(1->3)-beta-glucan endohydrolase	1	1	1	1	Cla97C03G065360.2	CmUC03G064880.1	Ciama_Chr03:29437424-29438271:+	CcUC03G056270.1
GrpSyn_000253	Ubiquitin thioesterase OTU1	1	1	1	1	Cla97C03G055690.2	CmUC03G054450.1	CaPanG000590.1	CcPanG023000.1
GrpSyn_000254	Amino_oxidase domain-containing protein	1	1	1	1	Cla97C09G176840.1	CmUC09G174720.1	CaPanG009190.1	CcPanG010740.1
GrpSyn_000255	LRRNT_2 domain-containing protein	1	1	1	1	Cla97C06G110080.2	CmUC06G108910.1	CaPanG014650.1	CcPanG019680.1
GrpSyn_000256	receptor-like protein 12	1	1	1	1	Cla97C01G005110.2	CmUC01G004890.1	CaUC01G005130.1	CcUC01G005190.1
GrpSyn_000257	TRAF-like family protein	1	1	1	1	Cla97C01G007710.1	CmUC01G007320.1	CaUC01G007680.1	CcPanG017560.1
GrpSyn_000258	endoplasmic reticulum-Golgi intermediate compartment protein 3	1	1	1	1	Cla97C01G008980.2	CmUC01G008700.1	CaUC01G009210.1	CcUC01G009170.1
GrpSyn_000259	Sulfiredoxin	1	1	1	1	Cla97C01G009790.2	CmUC01G009730.1	CaUC01G010070.1	CcUC01G010050.1
GrpSyn_000260	Flavin-containing monooxygenase	1	1	1	1	Cla97C01G010500.1	CmUC01G010670.1	CaUC01G010870.1	CcUC01G010870.1
GrpSyn_000261	RNase H domain-containing protein	1	1	1	1	Cla97C01G012765.1	CmUC01G013170.1	CaUC01G012700.1	CcUC01G013650.1
GrpSyn_000262	Transcription termination factor 4	1	1	1	1	Cla97C01G012530.2	CmUC01G012910.1	CaUC01G012960.1	CcUC01G013410.1
GrpSyn_000263	Unknown protein	1	1	1	1	ClPanG001100.1	CmUC01G015980.1	CaUC01G016030.1	CcUC04G070570.1
GrpSyn_000264	CRAL-TRIO domain-containing protein	1	1	1	1	Cla97C01G018910.1	CmUC01G018860.1	CaUC01G018900.1	CcUC04G073730.1
GrpSyn_000265	Chitinase	1	1	1	1	Cla97C01G020300.2	CmUC01G020200.1	CaUC01G020380.1	CcUC04G075250.1
GrpSyn_000266	cysteine-rich repeat secretory protein 38-like	1	1	1	1	Cla97C02G028130.1	CmUC02G027480.1	CaUC02G027550.1	CcUC02G018950.1
GrpSyn_000267	exopolygalacturonase-like	1	1	1	1	Cla97C02G034300.2	CmUC02G033550.1	CaUC02G034030.1	CcUC02G025030.1
GrpSyn_000268	sorcin-like	1	1	1	1	Cla97C02G036370.2	CmUC02G036050.1	CaUC02G036020.1	CcUC02G027440.1
GrpSyn_000269	equilibrative nucleotide transporter 3-like	1	1	1	1	Cla97C02G037170.2	CmUC02G036960.1	CaUC02G036830.1	CcUC02G028350.1
GrpSyn_000270	C2H2-type domain-containing protein	1	1	2	2	Cla97C02G038660.2	CmUC02G038460.1	CaUC02G038290.1;CaUC02G038310.1	CcUC02G029860.1;CcUC02G029880.1
GrpSyn_000271	nudix hydrolase 9	1	1	1	1	Cla97C02G046640.1	CmUC02G046220.1	CaUC02G046030.1	CcUC02G038120.1
GrpSyn_000272	kiwellin-like	1	1	1	1	Cla97C02G047370.1	CmUC02G046910.1	CaUC02G046680.1	CcUC02G038970.1
GrpSyn_000273	RING-type domain-containing protein	1	1	1	1	Cla97C02G048950.1	CmUC02G048390.1	CaUC02G048200.1	CcUC02G040550.1
GrpSyn_000274	reactive oxygen species modulator 1	1	1	1	1	Cla97C02G049030.1	CmUC02G048470.1	CaUC02G048280.1	CcUC02G040620.1
GrpSyn_000275	Argonaute family protein	1	1	1	1	Cla97C02G050460.2	CmUC02G049610.1	CaUC02G049540.1	CcUC02G042010.1
GrpSyn_000276	4-coumarate-CoA ligase	1	1	1	1	Cla97C03G054700.2	CmUC03G053550.1	CaUC03G053690.1	CcUC03G045880.1
GrpSyn_000277	apyrase 2-like	1	1	1	1	Cla97C03G061560.1	CmUC03G060520.1	CaUC03G060310.1	CcPanG008780.1
GrpSyn_000278	Aha1_N domain-containing protein	1	1	1	1	Cla97C03G061920.2	CmUC03G061000.1	CaUC03G061650.1	CcUC03G053040.1
GrpSyn_000279	Defensin-like protein	2	2	1	1	Cla97C03G061500.1;Cla97C03G063710.1	CmUC03G060430.1;CmUC03G063240.1	CaUC03G062420.1	CcUC03G052620.1
GrpSyn_000280	Unknown protein	1	1	1	1	Cla97C05G080360.2	CmUC05G080720.1	CaUC05G079350.1	CcUC05G081360.1
GrpSyn_000281	Abhydrolase_3 domain-containing protein	1	1	1	1	Cla97C05G082520.1	CmUC05G082550.1	CaUC05G081200.1	CcUC05G083170.1
GrpSyn_000282	Unknown protein	1	1	1	1	Cla97C05G083050.2	CmUC05G083040.1	CaUC05G081720.1	CcUC05G083690.1
GrpSyn_000283	Electron transfer flavoprotein subunit alpha	1	1	1	1	Cla97C05G095880.2	CmUC05G095660.1	CaUC05G094230.1	CcUC05G096720.1
GrpSyn_000284	Inorganic diphosphatase	1	1	1	1	Cla97C06G111680.1	CmUC06G110410.1	CaUC06G108960.1	CcUC06G111730.1
GrpSyn_000285	Pollen-specific leucine-rich repeat extensin-like protein 3	1	1	2	2	Cla97C06G112910.1	CmUC06G111540.1	CaUC06G110100.1;CaUC06G110160.1	CcUC06G112930.1;CicolChr06:4065445-4067631:+
GrpSyn_000286	LINE-1 retrotransposable element ORF2 protein	2	2	1	1	Cla97C06G113410.1;Cla97C06G113440.1	CmUC06G111990.1;CmUC06G112030.1	CaUC06G110530.1	CcUC06G113410.1
GrpSyn_000287	protein tesmin/TSO1-like CXC 2	1	1	1	1	Cla97C06G115870.2	CmUC06G114290.1	CaUC06G112930.1	CcUC06G115790.1
GrpSyn_000288	Xyloglucan endotransglucosylase/hydrolase	1	1	1	1	Cla97C06G118680.1	CmUC06G117140.1	CaUC06G114920.1	CcUC06G118650.1
GrpSyn_000289	Unknown protein	1	2	1	2	Cla97C06G120990.1	CmUC06G120010.1;CmUC06G120060.1	CaUC06G118310.1	CcUC06G121550.1;CicolChr06:23957410-23959497:-
GrpSyn_000290	Protein kinase domain-containing protein	1	1	1	1	Cla97C07G129800.2	CmUC07G128120.1	CaUC07G126480.1	CcUC07G130020.1
GrpSyn_000291	pentatricopeptide repeat-containing protein At2g15820, chloroplastic	1	1	1	1	Cla97C07G130070.2	CmUC07G128450.1	CaUC07G126790.1	CcUC07G130340.1
GrpSyn_000292	Cucumisin	1	1	1	1	Cla97C07G132010.2	CmUC07G130210.1	CaUC07G128520.1	CcUC07G132260.1
GrpSyn_000293	S-protein homolog	1	1	2	2	Cla97C07G133873.1	CmUC07G132110.1	CaUC07G130340.1;CaUC07G130350.1	CcUC07G134160.1;CcUC07G134170.1
GrpSyn_000294	(S)-2-hydroxy-acid oxidase	1	1	1	1	Cla97C07G141280.2	CmUC07G139720.1	CaUC07G134670.1	CcUC07G142270.1
GrpSyn_000295	Protein FAR1-RELATED SEQUENCE	1	1	1	1	Cla97C07G137680.2	CmUC07G136330.1	CaUC07G138040.1	CcUC07G138720.1
GrpSyn_000296	Protein of unknown function (DUF1218)	1	1	1	1	Cla97C07G144300.2	CmUC07G142500.1	CaUC07G140850.1	CcUC07G145120.1
GrpSyn_000297	Structural maintenance of chromosomes protein	1	1	1	1	Cla97C07G144500.1	CmUC07G142660.1	CaUC07G141010.1	CcUC07G145270.1
GrpSyn_000298	Protein DETOXIFICATION	1	1	1	1	Cla97C08G145380.2	CmUC08G143620.1	CaUC08G141870.1	CcUC08G146240.1
GrpSyn_000299	Pectin lyase-like superfamily protein	1	1	1	1	Cla97C08G146060.2	CmUC08G144510.1	CaUC08G142680.1	CcUC08G146990.1
GrpSyn_000300	protein SET DOMAIN GROUP 41 isoform X1	1	1	2	2	Cla97C08G146220.1	CmUC08G144680.1	CaUC08G142820.1;CaUC08G142830.1	CicolChr08:5269828-5270508:+;CicolChr08:5305354-5312163:+
GrpSyn_000301	E3 ubiquitin-protein ligase RNF126-like	2	2	1	1	Cla97C08G146250.1;Cla97C08G146270.1	CmUC08G144710.1;CmUC08G144740.1	CaUC08G142860.1	CcUC08G147220.1
GrpSyn_000302	Pectin lyase-like superfamily protein	1	2	1	2	Cla97Chr08:10578342-10579155:-	CmU531Chr08:10850566-10851380:+;CmUC08G146000.1	CaUC08G144010.1	CicolChr08:11996923-11997863:-;CicolChr08:12054979-12055792:+
GrpSyn_000303	ACPS domain-containing protein	1	1	1	1	Cla97C08G147620.2	CmUC08G146520.1	CaUC08G144540.1	CcUC08G148940.1
GrpSyn_000304	chlorophyll(Ide) b reductase NOL, chloroplastic	1	1	1	1	Cla97C08G151230.1	CmUC08G150340.1	CaUC08G147930.1	CcUC08G152450.1
GrpSyn_000305	Beta-galactosidase	1	1	1	1	Cla97C08G151970.1	CmUC08G151070.1	CaUC08G148670.1	CcUC08G153180.1
GrpSyn_000306	Multifunctional methyltransferase subunit TRM112-like protein	1	1	1	1	Cla97C08G154040.2	CmUC08G152860.1	CaUC08G150580.1	CcUC08G155110.1
GrpSyn_000307	molybdate transporter 1	1	1	1	1	Cla97C08G156120.2	CmUC08G154770.1	CaUC08G152410.1	CcUC08G157000.1
GrpSyn_000308	basic helix-loop-helix (bHLH) DNA-binding superfamily protein	1	1	1	1	Cla97C09G164000.1	CmUC09G161730.1	CaUC09G159530.1	CcUC09G164440.1
GrpSyn_000309	Ankyrin repeat protein	2	2	1	1	Cla97C09G168240.1;Cla97C09G168270.1	CmUC09G165390.1;CmUC09G165430.1	CaUC09G163500.1	CcUC09G168470.1
GrpSyn_000310	rapid alkalinization factor-like	1	1	1	1	Cla97C09G168610.2	CmUC09G165690.1	CaUC09G163780.1	CcUC09G168750.1
GrpSyn_000311	Glycosyltransferase	1	3	1	1	Cla97C09G174190.1	CmUC09G171080.1;CmUC09G171090.1;CmUC09G171100.1	CaUC09G169000.1	CcUC09G174560.1
GrpSyn_000312	S-protein homolog	1	1	2	2	Cla97C09G175805.1	CmUC09G173040.1	CaUC09G170560.1;CaUC09G170690.1	CcUC09G176180.1;CicolChr09:16849238-16849671:-
GrpSyn_000313	Ceramidase domain-containing protein	1	1	1	1	Cla97C09G176410.2	CmUC09G174090.1	CaUC09G171360.1	CcUC09G177140.1
GrpSyn_000314	periaxin-like	1	1	1	1	Cla97C09G177800.2	CmUC09G175890.1	CaUC09G172390.1	CcUC09G178950.1
GrpSyn_000315	Tropomyosin-like	1	1	1	1	Cla97C09G177360.2	CmUC09G175370.1	CaUC09G172820.1	CcUC09G178440.1
GrpSyn_000316	PPIase cyclophilin-type domain-containing protein	1	1	1	1	Cla97C10G186800.2	CmUC10G184590.1	CaUC10G181480.1	CcUC10G188150.1
GrpSyn_000317	Cytotoxic and regulatory T-cell molecule	1	1	1	1	Cla97C10G197900.2	CmUC10G196280.1	CaUC10G189660.1	CcUC10G200360.1
GrpSyn_000318	polyvinylalcohol dehydrogenase-like	1	1	1	1	Cla97C10G197790.1	CmUC10G196190.1	CaUC10G189770.1	CcUC10G200240.1
GrpSyn_000319	Ubiquitin carboxyl-terminal hydrolase	1	1	1	1	Cla97C10G201090.2	CmUC10G199300.1	CaUC10G195750.1	CcUC10G203430.1
GrpSyn_000320	receptor-like protein 12	1	1	1	1	Cla97C10G205650.2	CmUC10G203260.1	CaUC10G199700.1	CcUC10G207590.1
GrpSyn_000321	50S ribosomal protein L18-like	1	1	1	1	Cla97C11G215000.2	CmUC11G212190.1	CaUC11G210340.1	CcUC11G216740.1
GrpSyn_000322	zinc finger protein 6-like	1	1	1	1	Cla97C11G215620.1	CmUC11G212870.1	CaUC11G211040.1	CcUC11G215890.1
GrpSyn_000323	glutelin type-D 1-like	1	1	1	1	Cla97C11G211310.2	CmUC11G208280.1	CaUC11G213950.1	CcUC11G212960.1
GrpSyn_000324	RING/U-box superfamily protein	2	2	1	1	Cla97C08G146240.1;Cla97Chr08:4428994-4429192:+	CmUC08G144700.1;CmUC08G144750.1	Ciama_Chr08:4791211-4791411:+	CicolChr08:5280896-5281096:-
GrpSyn_000325	Unknown protein	1	1	1	1	Cla97Chr09:6098017-6100553:+	CmUC09G166790.1	Ciama_Chr09:6654185-6656736:+	CcUC09G170010.1
GrpSyn_000326	MFS domain-containing protein	1	2	1	2	Cla97C10G190650.1	CmU531Chr10:8934692-8935701:-;CmUC10G188610.1	Ciama_Chr10:8986822-8988508:-	CcUC10G196600.1;CicolChr10:8908578-8909577:-
GrpSyn_000327	PHD finger protein MALE STERILITY 1	2	2	0	2	Cla97C11G207430.2;Cla97C11G207480.2	CmUC11G204910.1;CmUC11G204940.1		CcUC11G209350.1;CcUC11G209400.1
GrpSyn_000328	Mannan endo-1,4-beta-mannosidase	1	1	1	2	Cla97C01G002260.1	CmUC01G002300.1	CaUC01G002310.1	CcUC01G002320.1;CcUC01G002330.1
GrpSyn_000329	Cysteine proteinase inhibitor 1	1	1	2	1	Cla97C01G010330.2	CmUC01G010480.1	CaUC01G010640.1;CaUC01G010690.1	CcUC01G010670.1
GrpSyn_000330	Ferredoxin--NADP reductase, chloroplastic	1	1	1	2	Cla97C01G010890.2	CmUC01G011040.1	CaUC01G011230.1	CcUC01G011220.1;CcUC01G011270.1
GrpSyn_000331	coumaroyl-CoA:anthocyanidin 3-O-glucoside-6''-O-coumaroyltransferase 1-like	1	1	1	3	Cla97C02G036980.1	CmUC02G036560.1	CaUC02G036630.1	CcUC02G028180.1;CcUC02G028190.1;CcUC02G028210.1
GrpSyn_000332	TIR domain-containing protein	1	1	1	1	Cla97C02G041900.2	CmUC02G041710.1	CaUC02G041610.1	CcUC02G033410.1
GrpSyn_000333	Abhydrolase_3 domain-containing protein	1	1	3	1	Cla97C03G058530.2	CmUC03G057040.1	CaUC03G057040.1;CaUC03G057050.1;CaUC03G057060.1	CcUC03G049380.1
GrpSyn_000334	glutathione S-transferase U8-like	1	1	1	1	Cla97C04G074270.1	CmUC04G074830.1	CaUC04G073480.1	CcUC04G065720.1
GrpSyn_000335	protein TIC 55, chloroplastic	1	1	3	1	Cla97C05G097060.1	CmUC05G097020.1	CaPanG012310.1;CaUC05G095460.1;CaUC05G095490.1	CcUC05G097940.1
GrpSyn_000336	LINE-1 retrotransposable element ORF2 protein	1	1	2	2	Cla97C06G113290.1	CmUC06G111890.1	CaPanG005440.1;CaUC06G110440.1	CcPanG010920.1;CcUC06G113270.1
GrpSyn_000337	60S ribosomal protein L22-2	1	1	3	1	Cla97C09G168350.2	CmUC09G165490.1	CaUC09G163540.1;CaUC09G163550.1;CaUC09G163560.1	CcUC09G168530.1
GrpSyn_000338	P-loop containing nucleoside triphosphate hydrolases superfamily protein	1	1	1	2	Cla97C09G173040.2	CmUC09G169880.1	CaUC09G167920.1	CcPanG023940.1;CcUC09G173380.1
GrpSyn_000339	Pectinesterase	1	1	3	1	Cla97C09G182130.2	CmUC09G180200.1	CaUC09G177140.1;CaUC09G177160.1;CaUC09G177170.1	CcUC09G183620.1
GrpSyn_000340	Non-specific serine/threonine protein kinase	3	1	1	1	ClPanG006840.1;ClPanG008170.1;Cla97C09G183690.1	CmUC09G181670.1	CaUC09G178700.1	CicolChr09:36455082-36466778:+
GrpSyn_000341	Pentatricopeptide repeat-containing protein	2	1	1	1	ClPanG007120.1;Cla97C11G219970.2	CmUC11G217610.1	CaUC11G205660.1	CcUC11G221350.1
GrpSyn_000342	Prolyl endopeptidase	2	1	1	1	ClPanG019590.1;Cla97C06G124580.2	CmUC06G123410.1	CaUC06G121740.1	CcUC06G125040.1
GrpSyn_000343	membrane protein of ER body 2-like	2	1	1	1	ClPanG014160.1;Cla97C09G171560.1	CmUC09G168380.1	CaUC09G166410.1	CcPanG010700.1
GrpSyn_000344	Sugar transport protein 10-like	2	2	1	1	Cla97C02G039840.1;Cla97C02G039850.1	CmUC02G039720.1;CmUC02G039730.1	CaUC02G039500.1	CcUC02G031210.1
GrpSyn_000345	E4 SUMO-protein ligase PIAL2 isoform X1	1	1	2	2	Cla97C01G002340.2	CmUC01G002380.1	CaUC01G002390.1;CaUC01G002400.1	CcUC01G002410.1;CcUC01G002420.1
GrpSyn_000346	Phosphoglucomutase (alpha-D-glucose-1,6-bisphosphate-dependent)	3	1	1	1	ClPanG012680.1;ClPanG019050.1;Cla97C01G006680.1	CmUC01G006300.1	CaUC01G006780.1	CcUC01G006680.1
GrpSyn_000347	Pentatricopeptide repeat-containing protein	1	1	3	1	Cla97C01G008570.1	CmUC01G008220.1	CaUC01G008600.1;CaUC01G008610.1;CaUC01G008710.1	CcUC01G008700.1
GrpSyn_000348	Fatty acyl-CoA reductase	2	1	2	1	ClPanG015420.1;Cla97C01G011960.2	CmUC01G012330.1	CaUC01G012350.1;CaUC01G012360.1	CcUC01G012700.1
GrpSyn_000349	Diadenosine tetraphosphate synthetase	3	1	1	1	ClPanG017560.1;ClPanG022060.1;Cla97C01G020490.2	CmUC01G020360.1	CaUC01G020540.1	CcUC04G075410.1
GrpSyn_000350	RNA-binding protein 28	3	1	1	1	ClPanG007690.1;ClPanG017580.1;Cla97C02G031720.2	CmUC02G030920.1	CaUC02G031050.1	CcUC02G022420.1
GrpSyn_000351	Transcription factor ILR3-like	3	1	1	1	ClPanG008130.1;ClPanG017690.1;Cla97C02G034980.2	CmUC02G034270.1	CaUC02G034760.1	CcUC02G025850.1
GrpSyn_000352	Neurogenic locus notch-like protein	3	1	1	1	ClPanG001970.1;ClPanG018970.1;Cla97C02G042300.1	CmUC02G042060.1	CaUC02G042000.1	CcUC02G033790.1
GrpSyn_000353	Patatin	3	1	1	1	ClPanG008400.1;ClPanG016100.1;Cla97C03G056030.2	CmUC03G054750.1	CaUC03G054880.1	CcUC03G047160.1
GrpSyn_000354	Pentatricopeptide repeat-containing protein	3	1	1	1	ClPanG009260.1;ClPanG009270.1;Cla97C03G068110.2	CmUC03G067420.1	CaUC03G066570.1	CcUC03G059030.1
GrpSyn_000355	AMP deaminase	3	1	1	1	ClPanG007480.1;ClPanG011800.1;Cla97C04G073560.2	CmUC04G074280.1	CaUC04G072840.1	CcUC04G065100.1
GrpSyn_000356	Protein of unknown function (DUF803)	3	1	1	1	ClPanG012610.1;ClPanG019160.1;Cla97C05G083800.1	CmUC05G083710.1	CaUC05G082480.1	CcUC05G084510.1
GrpSyn_000357	Ethylene-responsive transcription factor, putative	1	1	1	3	Cla97C05G085180.1	CmUC05G084970.1	CaUC05G083820.1	CcUC05G085830.1;CcUC05G085850.1;CcUC05G085860.1
GrpSyn_000358	Coiled-coil domain-containing protein 16	3	1	1	1	ClPanG002940.1;ClPanG021460.1;Cla97C05G093000.1	CmUC05G092180.1	CaUC05G091300.1	CcUC05G093540.1
GrpSyn_000359	Calcium-dependent protein kinase 29	3	1	1	1	ClPanG008180.1;ClPanG008190.1;Cla97C05G096490.2	CmUC05G096410.1	CaUC05G094900.1	CcUC05G097380.1
GrpSyn_000360	(1->3)-beta-glucan endohydrolase	1	1	1	3	Cla97C05G100550.1	CmUC05G100150.1	CaUC05G098610.1	CcPanG010310.1;CcPanG012520.1;CcUC05G101100.1
GrpSyn_000361	Cyclic nucleotide-gated ion channel like	3	1	1	1	ClPanG002960.1;ClPanG006980.1;Cla97C05G108650.2	CmUC05G107520.1	CaUC05G106140.1	CcUC05G108740.1
GrpSyn_000362	serine carboxypeptidase-like 13	3	1	1	1	ClPanG006660.1;ClPanG013450.1;Cla97C05G108900.1	CmUC05G107740.1	CaUC05G106330.1	CicolChr05:35659319-35662043:+
GrpSyn_000363	Pollen-specific leucine-rich repeat extensin-like protein 3	1	1	2	2	Cla97C06G112950.2	CmUC06G111570.1	CaUC06G110140.1;CaUC06G110170.1	CcUC06G112960.1;CicolChr06:4054360-4059436:+
GrpSyn_000364	AMP-dependent synthetase and ligase family protein	2	1	2	1	ClPanG000760.1;Cla97C06G117870.1	CmUC06G116290.1	CaPanG001590.1;CaUC06G115700.1	CcUC06G117810.1
GrpSyn_000365	Very-long-chain aldehyde decarbonylase GL1-3	3	1	1	1	ClPanG006500.1;ClPanG019650.1;Cla97C06G122130.1	CmUC06G121150.1	CaUC06G119460.1	CcUC06G122670.1
GrpSyn_000366	Diacylglycerol kinase	1	1	3	1	Cla97C06G122290.1	CmUC06G121270.1	CaPanG007770.1;CaPanG018500.1;CaUC06G119580.1	CcUC06G122850.1
GrpSyn_000367	protein SIEVE ELEMENT OCCLUSION B-like	2	1	2	1	ClPanG022190.1;Cla97C06G127240.2	CmUC06G125740.1	CaPanG018550.1;CaUC06G124160.1	CcUC06G127500.1
GrpSyn_000368	IQ domain-containing protein IQM1-like	3	1	1	1	ClPanG010610.1;ClPanG017520.1;Cla97C07G140710.2	CmUC07G139210.1	CaUC07G135190.1	CcUC07G141680.1
GrpSyn_000369	Pectin lyase-like superfamily protein	2	1	2	1	ClPanG007140.1;Cla97C08G147380.1	CmUC08G146200.1	CaPanG007750.1;CaUC08G144220.1	CcUC08G148640.1
GrpSyn_000370	protein ENHANCED DISEASE RESISTANCE 2-like	1	1	3	1	Cla97C08G150300.2	CmUC08G149440.1	CaPanG001520.1;CaPanG004110.1;CaUC08G147110.1	CcUC08G151570.1
GrpSyn_000371	GFO_IDH_MocA domain-containing protein	1	1	3	1	Cla97C08G151570.1	CmUC08G150620.1	CaUC08G148240.1;CaUC08G148250.1;CaUC08G148260.1	CcUC08G152710.1
GrpSyn_000372	AP2-like ethylene-responsive transcription factor At1g79700	1	1	2	2	Cla97C08G151660.2	CmUC08G150730.1	CaUC08G148350.1;CaUC08G148370.1	CcUC08G152800.1;CcUC08G152820.1
GrpSyn_000373	Rhamnogalacturonan endolyase	3	1	1	1	ClPanG009010.1;ClPanG011330.1;Cla97C08G154550.1	CmUC08G153330.1	CaUC08G151040.1	CcUC08G155590.1
GrpSyn_000374	GDSL esterase/lipase EXL3	1	1	3	1	Cla97C08G157620.2	CmUC08G155990.1	CaUC08G153690.1;CaUC08G153700.1;CaUC08G153710.1	CcUC08G158380.1
GrpSyn_000375	Mitogen-activated protein kinase	3	1	1	1	Cla97C08G158330.2;Cla97C08G158340.1;Cla97C08G158350.1	CmUC08G156690.1	CaUC08G154360.1	CcUC08G159110.1
GrpSyn_000376	Carboxypeptidase	3	1	1	1	ClPanG010790.1;ClPanG018920.1;Cla97C09G166840.1	CmUC09G164200.1	CaUC09G162130.1	CcUC09G167140.1
GrpSyn_000377	nicotinamide adenine dinucleotide transporter 1, chloroplastic-like	3	1	1	1	ClPanG000750.1;ClPanG015320.1;Cla97C09G167940.2	CmUC09G165110.1	CaUC09G163180.1	CcUC09G168180.1
GrpSyn_000378	Pentatricopeptide repeat-containing protein	1	1	2	2	Cla97C09G170790.2	CmUC09G167630.1	CaPanG007520.1;CaUC09G165750.1	CcPanG019110.1;CicolChr09:7229377-7257643:+
GrpSyn_000379	long chain acyl-CoA synthetase 2	3	1	1	1	ClPanG006490.1;ClPanG007460.1;Cla97C09G179150.2	CmUC09G177410.1	CaUC09G174290.1	CcUC09G180590.1
GrpSyn_000380	NAD(P)-binding Rossmann-fold superfamily protein	3	1	1	1	ClPanG011070.1;ClPanG014800.1;Cla97C10G187670.2	CmUC10G185500.1	CaUC10G182540.1	CicolChr10:3816195-3827016:-
GrpSyn_000381	gibberellin 2-beta-dioxygenase 8-like	2	1	1	2	ClPanG014750.1;Cla97C10G190000.1	CmUC10G187820.1	CaUC10G184760.1	CcUC10G191540.1;CcUC10G191550.1
GrpSyn_000382	dof zinc finger protein DOF3.5	3	1	1	1	ClPanG002560.1;ClPanG007650.1;Cla97C10G201260.1	CmUC10G199400.1	CaUC10G195870.1	CcUC10G203570.1
GrpSyn_000383	Subtilisin-like protease SBT4.14	3	1	1	1	ClPanG003020.1;ClPanG007400.1;Cla97C10G202170.1	CmUC10G200190.1	CaUC10G196670.1	CcUC10G204470.1
GrpSyn_000384	Tetratricopeptide repeat (TPR)-like superfamily protein, putative isoform 1	3	1	1	1	ClPanG002530.1;ClPanG019100.1;Cla97C10G204520.2	CmUC10G202300.1	CaUC10G198800.1	CcUC10G206630.1
GrpSyn_000385	Auxin-responsive family protein	3	1	1	1	ClPanG019610.1;ClPanG020270.1;Cla97C11G222345.1	CmUC11G219950.1	CaUC11G203300.1	CcUC11G223800.1
GrpSyn_000386	protein FAM91A1	3	1	1	1	ClPanG003200.1;ClPanG011400.1;Cla97C11G220320.1	CmUC11G217940.1	CaUC11G205330.1	CcUC11G221730.1
GrpSyn_000387	23 kDa jasmonate-induced protein	1	1	3	1	Cla97C11G207000.1	CmUC11G204460.1	CaUC11G217950.1;CaUC11G217960.1;CaUC11G217970.1	CcUC11G208910.1
GrpSyn_000388	Serine/threonine protein kinase	1	1	1	1	Cla97C01G020415.1	CmUC01G020300.1	CaUC01G020470.1	CcUC04G075360.1
GrpSyn_000389	Wound-responsive family protein	1	1	2	1	Cla97C02G027805.1	CmUC02G027180.1	CaUC02G027200.1;CaUC02G027220.1	CcUC02G018610.1
GrpSyn_000390	Unknown protein	1	1	1	3	Cla97Chr02:26973797-26980656:-	CmUC02G039070.1	Ciama_Chr02:25709798-25713993:-	CcPanG010440.1;CcUC02G030610.1;CicolChr02:26017104-26025541:-
GrpSyn_000391	wall-associated receptor kinase-like 1	1	1	1	1	Cla97C03G061660.2	CmUC03G060660.1	CaUC03G060420.1	CcUC03G052750.1
GrpSyn_000392	Equilibrative nucleotide transporter 1	2	1	1	2	ClPanG011460.1;Cla97C05G107420.1	CmUC05G106360.1	Ciama_Chr05:35425007-35427609:+	CcPanG005010.1;CicolChr05:34556430-34559213:+
GrpSyn_000393	extensin-1-like	1	1	1	1	Cla97C09G172730.1	CmUC09G169540.1	CaUC09G167590.1	CcUC09G172940.1
GrpSyn_000394	LINE-1 retrotransposable element ORF2 protein	2	2	1	1	Cla97C06G113400.1;Cla97C06G113450.1	CmU531Chr06:4415110-4415574:-;CmUC06G111980.1	CaUC06G110540.1	CcUC06G113420.1
GrpSyn_000395	Purple acid phosphatase	3	1	1	1	ClPanG001680.1;ClPanG007960.1;Cla97C01G007100.1	CmUC01G006680.1	CaUC01G007180.1	CcUC01G007090.1
GrpSyn_000396	glycine-rich cell wall structural protein-like isoform X1	2	1	2	1	ClPanG020620.1;Cla97C06G116840.2	CmUC06G115140.1	CaPanG004580.1;CaUC06G113870.1	CcUC06G116700.1
GrpSyn_000397	50S ribosomal protein L2, chloroplastic	1	1	1	2	Cla97C10G199560.1	CmUC10G197870.1	Ciama_Chr10:29317714-29318140:+	CcUC10G194080.1;CcUC10G201950.1
GrpSyn_000398	Unknown protein	1	1	1	2	Cla97Chr02:25576649-25576996:-	CmU531Chr02:25324997-25325344:-	CaUC02G037900.1	CcPanG011110.1;CicolChr02:24505611-24505959:-
GrpSyn_000399	Unknown protein	1	1	1	2	Cla97Chr04:571796-572167:-	CmU531Chr04:572592-572864:-	Ciama_Chr04:1575408-1575779:-	CcUC04G059590.1;CcUC04G059600.1
GrpSyn_000400	30S ribosomal protein S12, chloroplastic	0	0	2	3			CaPanG000670.1;CaUC10G181680.1	CcPanG002490.1;CcPanG015640.1;CicolChr10:11131646-11132077:+
GrpSyn_000401	cysteine-rich receptor-like protein kinase 29	1	1	1	1	Cla97C01G022040.2	CmPanG001180.1	CaPanG010970.1	CicolChr04:31896151-31897083:-
GrpSyn_000402	Unknown protein	1	1	1	1	Cla97C05G095240.2	CmU531Chr05:19647439-19650599:+	CaPanG017310.1	CcPanG010030.1
GrpSyn_000403	cysteine-rich receptor-like protein kinase 29	1	1	1	1	Cla97C01G022030.1	CmPanG005760.1	CaUC01G021910.1	CicolChr04:31895328-31896075:-
GrpSyn_000404	Beta-glucosidase	1	1	1	1	Cla97Chr11:30096675-30101422:-	CmUC11G221890.1	CaUC11G201320.1	CcPanG016420.1
GrpSyn_000405	Unknown protein	1	2	0	2	Cla97Chr10:12097272-12097551:+	CmU531Chr10:12122440-12125828:+;CmUC10G189690.1		CcUC10G193190.1;CcUC10G193240.1
GrpSyn_000406	O-methyltransferase	1	1	1	2	Cla97Chr02:3484007-3484099:-	CmU531Chr02:3510368-3510460:-	CaPanG006460.1	CcPanG009890.1;CicolChr02:3714889-3714981:+
GrpSyn_000407	cysteine-rich receptor-like protein kinase 29	1	1	2	1	Cla97C01G022060.1	CmU531Chr01:33939493-33940146:-	CaPanG008850.1;Ciama_Chr01:34331259-34331886:+	CicolChr04:31897483-31898136:-
GrpSyn_000408	Unknown protein	1	1	2	1	Cla97Chr02:32873053-32874066:-	CmU531Chr02:32387689-32388732:-	CaPanG010730.1;Ciama_Chr02:32066788-32067909:-	CcPanG004060.1
GrpSyn_000409	Unknown protein	1	2	2	0	Cla97Chr02:16844448-16844744:-	CmUC02G035950.1;CmUC02G035960.1	CaUC02G035910.1;Ciama_Chr02:17047961-17048257:-
GrpSyn_000410	Unknown protein	1	1	2	1	Cla97C02G040360.1	CmU531Chr02:28058277-28059287:+	CaUC02G039990.1;CaUC02G040010.1	CicolChr02:27466255-27467220:+
GrpSyn_000411	Unknown protein	1	1	1	1	Cla97Chr03:347573-352559:+	CmUC03G050350.1	CaUC03G050310.1	CicolChr03:360333-365323:+
GrpSyn_000412	Unknown protein	1	1	1	2	Cla97Chr04:14507343-14507897:+	CmU531Chr04:13932035-13932590:+	CaUC04G069610.1	CcUC04G062130.1;CcUC04G062350.1
GrpSyn_000413	Mannan endo-1,4-beta-mannosidase	1	1	2	1	Cla97Chr06:4422745-4425779:+	CmPanG000970.1	CaUC06G110620.1;Ciama_Chr06:4892167-4892621:+	CicolChr06:4509736-4510166:+
GrpSyn_000414	F-box protein	1	1	1	1	Cla97Chr06:27882842-27884058:-	CmUC06G124640.1	CaUC06G123060.1	CcUC06G126370.1
GrpSyn_000415	Unknown protein	1	1	1	1	Cla97Chr08:8197520-8207864:-	CmU531Chr08:8389753-8400120:-	CaUC08G143730.1	CcUC08G148070.1
GrpSyn_000416	Unknown protein	1	1	1	2	Cla97Chr09:8340457-8341436:-	CmU531Chr09:8295666-8296645:-	CaUC09G166800.1	CcPanG022710.1;CicolChr09:8489882-8490841:-
GrpSyn_000417	Unknown protein	1	1	1	1	Cla97Chr11:11957281-11960550:-	CmUC11G212620.1	CaUC11G210740.1	CicolChr11:9134580-9137821:+
GrpSyn_000418	MLP-like protein 328	1	1	1	2	Cla97Chr11:1491012-1494562:+	CmU531Chr11:1503290-1506838:+	CaUC11G217350.1	CcPanG011230.1;CicolChr11:1619923-1623193:+
GrpSyn_000419	Unknown protein	2	1	1	1	ClPanG020010.1;Cla97Chr01:9523080-9523412:-	CmUC01G008450.1	Ciama_Chr01:10609201-10609533:-	CicolChr01:9927214-9927548:-
GrpSyn_000420	translation machinery-associated protein 7	1	1	0	1	Cla97C02G035950.2	CmUC02G035470.1		CcUC02G026910.1
GrpSyn_000421	B3 domain-containing transcription factor VRN1-like	1	1	1	2	ClPanG017360.1	CmU531Chr02:26073546-26074061:+	Ciama_Chr02:24987638-24988153:+	CcUC02G030040.1;CicolChr02:25330904-25331305:+
GrpSyn_000422	Receptor-like serine/threonine-protein kinase	1	1	1	2	Cla97Chr02:36990377-36993084:+	CmUC02G048980.1	Ciama_Chr02:36616646-36619487:+	CcPanG008900.1;CicolChr02:36375664-36378490:+
GrpSyn_000423	Unknown protein	1	1	1	2	Cla97C03G057110.1	CmU531Chr03:5752210-5754348:+	Ciama_Chr03:6377901-6380032:+	CcPanG010600.1;CicolChr03:5922862-5925137:+
GrpSyn_000424	Unknown protein	1	1	1	2	Cla97C06G128160.1	CmU531Chr06:29615424-29615936:-	Ciama_Chr06:29811937-29812450:-	CcPanG019000.1;CicolChr06:30273826-30274337:-
GrpSyn_000425	Unknown protein	1	1	1	2	Cla97Chr07:23132694-23133127:+	CmUC07G134850.1	Ciama_Chr07:22428187-22428620:+	CcPanG001470.1;CicolChr07:22189669-22190001:+
GrpSyn_000426	Unknown protein	2	1	1	1	ClPanG008430.1;Cla97Chr07:26606562-26608081:-	CmU531Chr07:26540697-26542217:-	Ciama_Chr07:27257070-27260179:+	CcUC07G139760.1
GrpSyn_000427	Unknown protein	2	1	1	1	ClPanG012280.1;Cla97Chr08:17881451-17883494:+	CmU531Chr08:18001005-18003048:+	Ciama_Chr08:17274418-17276275:-	CcUC08G150720.1
GrpSyn_000428	Unknown protein	1	1	2	1	Cla97C01G009860.1	CmU531Chr01:12902450-12903396:+	CaPanG016120.1;Ciama_Chr01:14203952-14204787:-	CcPanG005140.1
GrpSyn_000429	glycine-rich RNA-binding protein RZ1C-like	1	1	2	1	Cla97C08G150570.1	CmUC08G149720.1	CaPanG018340.1;CaUC08G147360.1	CicolChr08:20130236-20130991:+
GrpSyn_000430	FAD-binding Berberine family protein	2	1	1	1	ClPanG019820.1;Cla97Chr01:36289415-36290007:+	CmUC01G024940.1	CaUC01G025100.1	CicolChr04:34358257-34358855:+
GrpSyn_000431	isoflavone reductase homolog	1	1	1	1	Cla97C02G031820.2	CmUC02G030980.1	CaUC02G031130.1	CcUC02G022490.1
GrpSyn_000432	Pathogenesis-related protein 1	1	1	1	1	Cla97C02G034080.1	CmUC02G033280.1	CaUC02G033270.1	CcPanG010450.1
GrpSyn_000433	Reverse transcriptase domain-containing protein	1	1	1	2	Cla97Chr02:14718393-14719978:-	CmU531Chr02:14683038-14684623:-	CaUC02G033460.1	CcPanG006570.1;CcPanG020310.1
GrpSyn_000434	Protein Ycf2	1	1	2	1	Cla97Chr02:14670403-14671250:+	CmU531Chr02:14635008-14635854:+	CaUC02G033580.1;Ciama_Chr02:9672931-9673778:+	CcUC02G025740.1
GrpSyn_000435	Xyloglucan endotransglucosylase/hydrolase	1	1	2	1	Cla97C04G073725.1	CmUC04G074430.1	CaUC04G072980.1;CaUC04G072990.1	CicolChr04:22248671-22251526:+
GrpSyn_000436	Reverse transcriptase Ty1/copia-type domain-containing protein	1	1	1	1	Cla97C05G093800.2	CmUC05G093250.1	CaUC05G092210.1	CcUC05G094470.1
GrpSyn_000437	Transposase	1	1	1	1	Cla97Chr05:24549931-24551465:+	CmUC05G096040.1	CaUC05G094590.1	CcUC05G097080.1
GrpSyn_000438	cytochrome P450 71B34-like	1	1	1	2	Cla97Chr05:34882462-34883602:-	CmUC05G107070.1	CaUC05G105650.1	CicolChr05:35087168-35087732:-;CicolChr05:35091839-35092690:-
GrpSyn_000439	60S ribosomal protein L38	1	1	2	1	Cla97Chr06:873048-874820:-	CmUC06G109100.1	CaUC06G107910.1;Ciama_Chr06:1630732-1632490:+	CcUC06G110340.1
GrpSyn_000440	LINE-1 retrotransposable element ORF2 protein	1	2	1	1	Cla97Chr06:4333205-4334429:+	CmU531Chr06:4383794-4384618:+;CmU531Chr06:4422382-4423606:-	CaUC06G110510.1	CcUC06G113360.1
GrpSyn_000441	ATP synthase subunit a	1	1	1	1	Cla97C06G118990.1	CmUC06G117480.1	CaUC06G116110.1	CcPanG015400.1
GrpSyn_000442	serine/arginine-rich SC35-like splicing factor SCL30	1	1	1	1	ClPanG005580.1	CmUC07G129750.1	CaUC07G128050.1	CcUC07G131750.1
GrpSyn_000443	Unknown protein	1	1	2	1	Cla97Scf002:38592-39830:+	CmUC07G134520.1	CaUC07G132870.1;CaUC07G132890.1	CcUC07G136770.1
GrpSyn_000444	IENR2 domain-containing protein	1	1	1	1	Cla97C07G136710.2	CmUC07G135450.1	CaUC07G133800.1	CcUC07G137740.1
GrpSyn_000445	protein NRT1/ PTR FAMILY 5.10-like	1	1	1	1	Cla97C08G144680.2	CmUC08G142940.1	CaUC08G141210.1	CcUC08G145570.1
GrpSyn_000446	Mitochondrial transcription factor 1	1	1	1	2	Cla97Chr08:18570010-18571455:+	CmUC08G149260.1	CaUC08G146940.1	CicolChr08:19664874-19666318:+;CicolChr08:21185975-21186786:-
GrpSyn_000447	dihydrofolate reductase-like	1	1	2	1	Cla97C08G154440.1	CmUC08G153230.1	CaUC08G150940.1;CaUC08G150950.1	CicolChr08:23889798-23891438:+
GrpSyn_000448	VIN3-like protein 2	2	1	1	1	ClPanG014130.1;Cla97Chr08:22745467-22765971:+	CmU531Chr08:22880853-22901533:+	CaUC08G151130.1	CcUC08G155680.1
GrpSyn_000449	Serpin	1	1	1	2	Cla97Chr08:26274252-26276137:+	CmU531Chr08:26407039-26408927:+	CaUC08G155080.1	CcUC08G159860.1;CcUC08G159870.1
GrpSyn_000450	Wound-induced basic protein	1	1	1	1	Cla97Chr09:7845244-7847343:+	CmUC09G168190.1	CaUC09G166260.1	CcUC09G171590.1
GrpSyn_000451	glycine-rich cell wall structural protein 1.8-like	1	1	1	2	Cla97C10G186170.1	CmUC10G184040.1	CaUC10G180930.1	CcPanG004390.1;CicolChr10:1566241-1566872:+
GrpSyn_000452	F-box protein CPR30-like	1	1	1	2	Cla97C10G202940.2	CmUC10G200840.1	CaUC10G197320.1	CcPanG015580.1;CicolChr10:32400572-32401243:-
GrpSyn_000453	Sulfite exporter TauE/SafE family protein	1	1	1	1	Cla97C11G220020.1	CmU531Chr11:26045956-26056111:+	CaUC11G205620.1	CcUC11G221410.1
GrpSyn_000454	adagio protein 1	1	1	1	1	Cla97C11G217995.1	CmUC11G215730.1	CaUC11G207590.1	CcUC11G219560.1
GrpSyn_000455	Unknown protein	1	1	1	1	Cla97C01G008780.1	CmU531Chr01:9527895-9530591:+	CaUC01G008950.1	CcPanG013490.1
GrpSyn_000456	Unknown protein	2	1	1	1	ClPanG019540.1;Cla97C01G002790.1	CmU531Chr01:2540563-2541973:+	Ciama_Chr01:2825665-2827078:+	CcUC01G002860.1
GrpSyn_000457	Ubiquitin conjugation factor E4	1	1	1	2	Cla97C02G039220.1	CmU531Chr02:26727540-26727842:-	Ciama_Chr02:25724437-25724738:-	CcUC02G030570.1;CcUC02G030630.1
GrpSyn_000458	Unknown protein	2	1	1	1	Cla97C03G060975.1;Cla97Chr03:17303170-17303769:+	CmUC03G059700.1	Ciama_Chr03:16266296-16266896:-	CcPanG022400.1
GrpSyn_000459	Transcription elongation factor 1 homolog	1	1	1	1	Cla97C05G091500.1	CmUC05G090720.1	CaUC05G089830.1	CcUC05G091960.1
GrpSyn_000460	Unknown protein	1	2	1	1	Cla97C05G101290.1	CmU531Chr05:30087005-30087373:-;CmUC05G100880.1	Ciama_Chr05:30387801-30391557:-	CcUC05G101750.1
GrpSyn_000461	multiple organellar RNA editing factor 8, chloroplastic/mitochondrial-like	1	1	1	2	Cla97C05G083970.1	CmUC05G083860.1	Ciama_Chr05:3284712-3284945:+	CcPanG003690.1;CicolChr05:3082772-3083007:+
GrpSyn_000462	Unknown protein	2	1	1	1	ClPanG020560.1;Cla97Chr07:23726112-23726481:+	CmUC07G135110.1	Ciama_Chr07:23064986-23065355:+	CicolChr07:22846599-22846968:+
GrpSyn_000463	Plant transposase	2	1	1	1	ClPanG019550.1;Cla97C08G147755.1	CmUC08G146670.1	Ciama_Chr08:13452427-13464162:-	CcPanG019430.1
GrpSyn_000464	ADP/ATP translocase	1	1	1	1	Cla97C08G159670.2	CmUC08G157930.1	CaUC08G155600.1	CcUC08G160420.1
GrpSyn_000465	Ethylene-responsive transcription factor	1	1	1	1	Cla97C07G138700.2	CmUC07G137300.1	CaPanG002460.1	CcUC07G139720.1
GrpSyn_000466	Unknown protein	1	1	2	1	Cla97C11G212000.1	CmUC11G208900.1	CaPanG003890.1;Ciama_Chr11:26517571-26517879:-	CcUC11G213610.1
GrpSyn_000467	Ulp1-like peptidase	1	1	1	2	Cla97Chr05:10536060-10536527:+	CmU531Chr05:10582573-10583040:+	CaPanG013310.1	CcPanG018030.1;CicolChr05:10864560-10865027:+
GrpSyn_000468	Phorbol-ester/DAG-type domain-containing protein	1	1	1	2	Cla97C09G181270.2	CmUC09G179380.1	CaUC09G176330.1	CcUC09G182730.1;CcUC09G182770.1
GrpSyn_000469	Mannan endo-1,4-beta-mannosidase	1	1	1	1	Cla97C01G002230.1	CmUC01G002270.1	CaUC01G002280.1	CcUC01G002280.1
GrpSyn_000470	Protein DETOXIFICATION	1	1	2	1	Cla97C01G003190.1	CmUC01G003120.1	CaUC01G003140.1;CaUC01G003150.1	CcUC01G003310.1
GrpSyn_000471	Ubiquitin-conjugating enzyme E2 variant 1D	1	1	1	1	Cla97C01G006810.2	CmUC01G006420.1	CaUC01G006900.1	CcUC01G006800.1
GrpSyn_000472	Defensin-like protein 6	1	1	1	2	Cla97C01G007340.2	CmUC01G006910.1	CaUC01G008020.1	CcPanG010360.1;CcUC01G007310.1
GrpSyn_000473	NAC domain-containing protein	1	2	1	1	Cla97C01G011320.2	CmUC01G011510.1;CmUC01G011540.1	CaUC01G011760.1	CcUC01G012190.1
GrpSyn_000474	Cytochrome P450	1	1	1	1	Cla97C01G018650.1	CmUC01G018530.1	CaUC01G018570.1	CcUC04G073380.1
GrpSyn_000475	cysteine-rich receptor-like protein kinase 29	1	1	1	1	Cla97C01G022130.2	CmUC01G021740.1	CaUC01G021960.1	CcUC04G076890.1
GrpSyn_000476	Transmembrane protein	1	1	2	1	ClPanG022040.1	CmUC01G022750.1	CaUC01G022910.1;CaUC01G022920.1	CcUC04G078030.1
GrpSyn_000477	transcription factor MYB86	1	1	1	1	ClPanG017100.1	CmUC02G027740.1	CaUC02G027790.1	CcUC02G019200.1
GrpSyn_000478	OBERON-like protein	2	1	1	1	ClPanG019490.1;Cla97C02G029200.1	CmUC02G028530.1	CaUC02G028570.1	CicolChr02:2642238-2646553:-
GrpSyn_000479	ATP synthase subunit beta, chloroplastic	1	1	1	2	Cla97C02G033725.1	CmUC02G032930.1	CaUC02G032870.1	CicolChr02:7681485-7681883:+;CicolChr02:7686444-7686821:+
GrpSyn_000480	ATP-dependent Clp protease proteolytic subunit	2	1	1	1	ClPanG008750.1;Cla97C02G033760.2	CmUC02G032960.1	CaUC02G032900.1	CicolChr02:7743896-7756523:+
GrpSyn_000481	disease resistance protein RGA2-like	1	1	1	1	Cla97C02G034410.1	CmUC02G033650.1	CaUC02G034130.1	CcUC02G025120.1
GrpSyn_000482	benzyl alcohol O-benzoyltransferase-like	1	1	2	1	Cla97C02G034590.1	CmUC02G033830.1	CaUC02G034350.1;CaUC02G034360.1	CcUC02G025440.1
GrpSyn_000483	Homeobox-leucine zipper protein HDG2	1	1	2	1	ClPanG018280.1	CmUC02G034440.1	CaUC02G035630.1;CaUC02G035640.1	CcUC02G026040.1
GrpSyn_000484	SPARK domain-containing protein	1	1	2	1	Cla97C02G037160.2	CmUC02G036950.1	CaUC02G036810.1;CaUC02G036820.1	CcUC02G028330.1
GrpSyn_000485	Basic leucine zipper 23 isoform X2	1	1	1	2	Cla97C02G037560.2	CmUC02G037440.1	CaUC02G037270.1	CcUC02G028760.1;CcUC02G028770.1
GrpSyn_000486	Precursor of CEP6	2	1	1	1	Cla97C02G038350.1;Cla97C02G038360.1	CmUC02G038180.1	CaUC02G038000.1	CcUC02G029550.1
GrpSyn_000487	Upstream activation factor subunit UAF30-like	1	1	1	1	Cla97C02G038980.2	CmUC02G038800.1	CaUC02G038620.1	CcUC02G030270.1
GrpSyn_000488	ATP-dependent DNA helicase	1	1	2	1	Cla97C02G040900.2	CmUC02G040730.1	CaUC02G040590.1;CaUC02G040600.1	CicolChr02:27927776-27935404:-
GrpSyn_000489	GDSL esterase/lipase At5g03980-like	1	1	1	1	Cla97C02G041080.2	CmUC02G040890.1	CaUC02G040790.1	CcUC02G032470.1
GrpSyn_000490	Lipoxygenase	1	1	2	1	Cla97C02G041370.2	CmUC02G041200.1	CaUC02G041080.1;CaUC02G041090.1	CcUC02G032860.1
GrpSyn_000491	Protein kinase domain-containing protein	1	1	1	1	Cla97C02G048560.2	CmUC02G048040.1	CaUC02G047830.1	CcUC02G040150.1
GrpSyn_000492	DEAD-box ATP-dependent RNA helicase 37-like	1	1	1	1	Cla97C02G050110.2	CmUC02G049340.1	CaUC02G049220.1	CcUC02G041730.1
GrpSyn_000493	Unknown protein	1	1	1	2	Cla97C03G053040.1	CmUC03G051990.1	CaUC03G052070.1	CcUC03G044350.1;CcUC03G044360.1
GrpSyn_000494	Dof zinc finger protein DOF5.3-like	1	1	2	1	Cla97C03G053460.2	CmUC03G052390.1	CaUC03G052570.1;CaUC03G052580.1	CcUC03G044800.1
GrpSyn_000495	heavy metal-associated isoprenylated plant protein 3-like	1	1	2	1	Cla97C03G053760.1	CmUC03G052660.1	CaUC03G052850.1;CaUC03G052860.1	CcUC03G045100.1
GrpSyn_000496	dynamin-related protein 4C-like	1	1	1	1	Cla97C03G058620.2	CmUC03G057120.1	CaUC03G056960.1	CcUC03G049300.1
GrpSyn_000497	Auxin response factor	1	1	1	1	Cla97C03G057760.1	CmUC03G056280.1	CaUC03G057870.1	CcUC03G050250.1
GrpSyn_000498	heavy metal-associated isoprenylated plant protein 24	1	1	1	1	Cla97C03G060130.2	CmUC03G058760.1	CaUC03G058900.1	CcUC03G051330.1
GrpSyn_000499	Protein of unknown function (DUF1138)	1	1	1	1	Cla97C03G060880.2	CmUC03G059590.1	CaUC03G059690.1	CcUC03G052070.1
GrpSyn_000500	Calmodulin-binding protein 60 G-like	1	1	1	2	Cla97C03G067490.1	CmUC03G066880.1	CaUC03G066050.1	CcUC03G058500.1;CicolChr03:30592442-30601082:+
GrpSyn_000501	protein RALF-like 9	1	1	2	1	Cla97C03G067660.1	CmUC03G067020.1	CaUC03G066170.1;CaUC03G066180.1	CcUC03G058600.1
GrpSyn_000502	glycine-rich cell wall structural protein 1.0-like	1	1	2	1	Cla97C04G068820.1	CmUC04G068360.1	CaUC04G067600.1;CaUC04G067610.1	CcUC04G059840.1
GrpSyn_000503	C2 calcium/lipid-binding plant phosphoribosyltransferase family protein	1	1	2	1	Cla97C04G069070.1	CmUC04G068740.1	CaUC04G067880.1;CaUC04G067890.1	CcUC04G060180.1
GrpSyn_000504	transcription elongation factor B polypeptide 3	1	1	2	1	Cla97C04G069440.2	CmUC04G069370.1	CaUC04G068270.1;Ciama_Chr04:5724439-5725164:+	CcUC04G060600.1
GrpSyn_000505	vacuolar protein sorting 26A	1	1	2	1	Cla97C04G069480.1	CmUC04G069430.1	CaUC04G068330.1;CaUC04G068350.1	CcUC04G060650.1
GrpSyn_000506	Amino acid permease family protein	1	1	1	1	Cla97C04G070840.1	CmUC04G071430.1	CaUC04G069440.1	CcUC04G062180.1
GrpSyn_000507	Mitochondrial substrate carrier family protein	1	1	1	1	Cla97C04G074400.2	CmUC04G074950.1	CaUC04G073600.1	CcUC04G065840.1
GrpSyn_000508	Transmembrane protein, putative	1	1	1	2	Cla97C04G075550.1	CmUC04G076030.1	CaUC04G074110.1	CcPanG014160.1;CcUC04G067030.1
GrpSyn_000509	Aquaporin TIP1-1	1	1	1	2	Cla97C04G076230.1	CmUC04G076650.1	CaUC04G075350.1	CcUC04G067730.1;CcUC04G067750.1
GrpSyn_000510	Unknown protein	1	1	1	2	Cla97C04G076900.1	CmUC04G077280.1	CaUC04G076040.1	CcUC04G068430.1;CcUC04G068440.1
GrpSyn_000511	protein mago nashi homolog	1	1	1	1	ClPanG009770.1	CmUC05G080420.1	CaUC05G079070.1	CcUC05G081050.1
GrpSyn_000512	Inhibitor of trypsin and hageman factor-like	1	2	1	1	Cla97Chr05:4135862-4136336:+	CmU531Chr05:4149682-4150156:+;CmUC05G085260.1	CaUC05G084130.1	CcUC05G086220.1
GrpSyn_000513	SANT domain-containing protein	1	1	1	1	ClPanG009810.1	CmUC05G086990.1	CaUC05G086050.1	CcUC05G088120.1
GrpSyn_000514	signal recognition particle 19 kDa protein	1	1	2	1	Cla97C05G088450.2	CmUC05G087940.1	CaUC05G087050.1;CaUC05G087060.1	CcUC05G089200.1
GrpSyn_000515	UDP-glucose:glycoprotein glucosyltransferase	1	1	2	1	Cla97Chr05:10047543-10047804:+	CmUC05G091150.1	CaUC05G090280.1;CaUC05G090300.1	CcUC05G092440.1
GrpSyn_000516	Protein kinase domain-containing protein	1	1	2	1	Cla97C05G091980.2	CmUC05G091160.1	CaUC05G090290.1;CaUC05G090310.1	CcUC05G092450.1
GrpSyn_000517	leucine-rich repeat extensin-like protein 3	1	1	1	2	Cla97C05G093250.1	CmUC05G092490.1	CaUC05G091570.1	CcUC05G093840.1;CicolChr05:12475416-12475996:+
GrpSyn_000518	Inositol-pentakisphosphate 2-kinase	1	1	1	1	Cla97C05G100140.2	CmUC05G099790.1	CaUC05G098230.1	CcUC05G100760.1
GrpSyn_000519	Cytochrome P450	1	1	1	1	Cla97C05G100860.2	CmUC05G100410.1	CaUC05G098880.1	CcUC05G101380.1
GrpSyn_000520	Cytochrome P450	1	1	1	1	Cla97C05G100900.2	CmUC05G100460.1	CaUC05G098930.1	CcPanG014390.1
GrpSyn_000521	synaptotagmin-3-like	1	1	1	2	Cla97C05G102730.1	CmUC05G102320.1	CaUC05G100690.1	CcPanG014870.1;CicolChr05:31047677-31051375:-
GrpSyn_000522	Unknown protein	1	1	1	2	Cla97C05G103230.1	CmUC05G102770.1	CaUC05G101160.1	CcPanG022820.1;CcUC05G103730.1
GrpSyn_000523	cell division control 2	1	1	2	1	Cla97C05G103370.2	CmUC05G102890.1	CaUC05G101340.1;Ciama_Chr05:32278365-32284878:+	CcUC05G103900.1
GrpSyn_000524	receptor-like protein 12 isoform X1	1	1	1	1	Cla97C06G110195.1	CmUC06G109030.1	CaUC06G107970.1	CcUC06G110280.1
GrpSyn_000525	haloacid dehalogenase-like hydrolase domain-containing protein Sgpp	1	1	2	1	Cla97C06G110050.2	CmUC06G108870.1	CaUC06G108170.1;CaUC06G108180.1	CcUC06G110120.1
GrpSyn_000526	Glutaredoxin	1	1	2	1	Cla97C06G114820.2	CmUC06G113260.1	CaUC06G111830.1;CaUC06G111850.1	CcUC06G114700.1
GrpSyn_000527	protein SIEVE ELEMENT OCCLUSION B-like	1	1	1	1	Cla97C06G116230.1	CmUC06G114630.1	CaUC06G113350.1	CcUC06G116160.1
GrpSyn_000528	Unknown protein	2	1	1	1	ClPanG012520.1;Cla97C06G120320.2	CmUC06G119350.1	CaUC06G117670.1	CicolChr06:22774796-22775269:-
GrpSyn_000529	2-oxoglutarate (2OG) and Fe(II)-dependent oxygenase superfamily protein	1	1	1	2	Cla97C06G120960.2	CmUC06G119980.1	CaUC06G118250.1	CcUC06G121450.1;CcUC06G121590.1
GrpSyn_000530	UDP-glucose 6-dehydrogenase	1	1	1	1	Cla97C06G125310.2	CmUC06G123990.1	CaUC06G122350.1	CcUC06G125680.1
GrpSyn_000531	Trypsin inhibitor	1	1	1	2	Cla97C07G129060.1	CmUC07G127360.1	CaUC07G125780.1	CcUC07G129220.1;CicolChr07:781940-782277:+
GrpSyn_000532	Glu S.griseus protease inhibitor	2	1	1	1	ClPanG022860.1;Cla97Chr07:777843-779862:-	CmU531Chr07:791879-793883:-	CaUC07G125790.1	CcUC07G129240.1
GrpSyn_000533	subtilisin inhibitor-like	2	1	1	1	ClPanG019780.1;Cla97C07G129070.1	CmUC07G127380.1	CaUC07G125800.1	CcUC07G129250.1
GrpSyn_000534	11S globulin subunit beta-like	1	2	1	1	Cla97Chr07:1069335-1071128:+	CmUC07G127640.1;CmUC07G127650.1	CaUC07G126050.1	CcUC07G129520.1
GrpSyn_000535	ADP,ATP carrier protein, mitochondrial	1	1	1	1	Cla97C07G130790.2	CmUC07G129120.1	CaUC07G127390.1	CcUC07G130980.1
GrpSyn_000536	Aquaporin-like protein	1	1	2	1	Cla97C07G132480.2	CmUC07G130680.1	CaUC07G128960.1;CaUC07G128980.1	CcUC07G132780.1
GrpSyn_000537	RNA-dependent RNA polymerase	2	1	1	1	Cla97C07G133670.1;Cla97C07G134280.2	CmUC07G131880.1	CaUC07G130110.1	CcUC07G133950.1
GrpSyn_000538	S-protein homolog	1	1	1	2	Cla97C07G133877.1	CmUC07G132130.1	CaUC07G130380.1	CcUC07G134180.1;CcUC07G134200.1
GrpSyn_000539	C2H2-type domain-containing protein	2	1	1	1	ClPanG003790.1;Cla97C07G138070.1	CmUC07G136650.1	CaUC07G137650.1	CcUC07G139100.1
GrpSyn_000540	Pollen Ole e 1 allergen and extensin family protein	1	2	1	1	Cla97C07G143050.1	CmUC07G141240.1;CmUC07G141300.1	CaUC07G139640.1	CcUC07G143930.1
GrpSyn_000541	U3 small nucleolar ribonucleoprotein protein IMP3	1	2	1	1	Cla97C07G143060.1	CmUC07G141250.1;CmUC07G141310.1	CaUC07G139650.1	CcUC07G143940.1
GrpSyn_000542	O-fucosyltransferase family protein	1	2	1	1	Cla97C07G143070.2	CmUC07G141260.1;CmUC07G141320.1	CaUC07G139660.1	CcUC07G143950.1
GrpSyn_000543	transcription factor BIM2-like isoform X3	1	2	1	1	Cla97C07G143080.2	CmUC07G141270.1;CmUC07G141330.1	CaUC07G139670.1	CcUC07G143960.1
GrpSyn_000544	agamous-like MADS-box protein AGL12	1	1	1	1	ClPanG005540.1	CmUC08G143160.1	CaUC08G141460.1	CcUC08G145800.1
GrpSyn_000545	Receptor lectin protein kinase-like	1	1	2	1	Cla97C08G145550.1	CmUC08G143860.1	CaUC08G142080.1;CaUC08G142110.1	CcUC08G146450.1
GrpSyn_000546	Resistance gene-like protein	1	2	1	1	Cla97C08G145610.1	CmUC08G143930.1;CmUC08G143950.1	CaUC08G142170.1	CcUC08G146540.1
GrpSyn_000547	TMV resistance protein N-like	1	2	1	1	Cla97C08G145620.2	CmUC08G143920.1;CmUC08G143960.1	CaUC08G142180.1	CcUC08G146550.1
GrpSyn_000548	Protein disulfide isomerase (PDI)-like protein 3	1	1	2	1	Cla97C08G145680.1	CmUC08G144020.1	CaUC08G142220.1;CaUC08G142230.1	CcUC08G146600.1
GrpSyn_000549	E3 ubiquitin-protein ligase RNF126-like	1	2	1	1	Cla97C08G146230.1	CmUC08G144690.1;CmUC08G144760.1	CaUC08G142870.1	CcUC08G147200.1
GrpSyn_000550	NAD(P)-binding Rossmann-fold superfamily protein	1	1	1	1	Cla97C08G146623.1	CmUC08G145250.1	CaUC08G142970.1	CcUC08G147640.1
GrpSyn_000551	DNA-binding storekeeper protein-related transcriptional regulator	1	1	2	1	Cla97C08G146280.1	CmUC08G144780.1	CaUC08G143300.1;CaUC08G143310.1	CcUC08G147240.1
GrpSyn_000552	Unknown protein	1	2	1	1	Cla97C08G146680.1	CmUC08G145330.1;CmUC08G145440.1	CaUC08G143550.1	CcUC08G147930.1
GrpSyn_000553	Unknown protein	1	1	1	1	Cla97C08G150200.2	CmUC08G149330.1	CaUC08G147020.1	CcUC08G151480.1
GrpSyn_000554	Asparagine synthetase [glutamine-hydrolyzing]	1	1	2	1	Cla97C08G152640.1	CmUC08G151700.1	CaUC08G149310.1;Ciama_Chr08:20853482-20856038:+	CcUC08G153820.1
GrpSyn_000555	erlin-2-B	1	1	1	2	Cla97C08G153220.1	CmUC08G152170.1	CaUC08G149830.1	CcUC08G154390.1;CcUC08G154440.1
GrpSyn_000556	Isocitrate dehydrogenase (NADP(+))	1	1	1	1	Cla97C08G155700.2	CmUC08G154400.1	CaUC08G152040.1	CcUC08G156640.1
GrpSyn_000557	ABC transporter B family member 19-like	1	1	2	1	Cla97C09G163250.2	CmUC09G161090.1	CaPanG007490.1;CaUC09G158870.1	CicolChr09:1027499-1034235:-
GrpSyn_000558	AAR2 protein family	1	1	2	1	Cla97C09G166510.2	CmUC09G163910.1	CaUC09G161810.1;CaUC09G161820.1	CcUC09G166850.1
GrpSyn_000559	bZIP transcription factor 53-like	1	1	1	1	Cla97C09G167560.1	CmUC09G164770.1	CaUC09G162800.1	CcUC09G167780.1
GrpSyn_000560	Sodium/hydrogen exchanger	1	1	1	1	Cla97C09G169020.2	CmUC09G166040.1	CaUC09G164100.1	CcUC09G169150.1
GrpSyn_000561	Unknown protein	1	1	1	2	Cla97C09G171990.2	CmUC09G168770.1	CaUC09G166820.1	CcPanG013320.1;CcUC09G172170.1
GrpSyn_000562	RING-type domain-containing protein	1	1	1	1	Cla97C09G173915.1	CmUC09G170760.1	CaUC09G168740.1	CcUC09G174310.1
GrpSyn_000563	Unknown protein	1	1	1	2	Cla97C09G173980.2	CmUC09G170820.1	CaUC09G168810.1	CcPanG003880.1;CicolChr09:10937806-10940161:+
GrpSyn_000564	Vacuolar iron transporter 1	1	1	1	1	Cla97C09G174635.1	CmUC09G171630.1	CaUC09G169490.1	CcPanG009770.1
GrpSyn_000565	D-fructose-1,6-bisphosphate 1-phosphohydrolase	1	1	1	1	Cla97C09G177910.2	CmUC09G176040.1	CaUC09G172240.1	CcUC09G179080.1
GrpSyn_000566	Unknown protein	1	1	1	2	Cla97C10G188700.1	CmUC10G186380.1	CaUC10G183370.1	CcUC10G190100.1;CcUC10G190110.1
GrpSyn_000567	COBRA-like protein 10	1	1	1	2	Cla97C10G189860.1	CmUC10G187640.1	CaUC10G184610.1	CcUC10G191320.1;CcUC10G191360.1
GrpSyn_000568	Alpha-farnesene synthase	1	1	1	1	Cla97C10G190240.2	CmUC10G188150.1	CaUC10G184980.1	CcUC10G191690.1
GrpSyn_000569	Unknown protein	2	1	1	1	ClPanG013610.1;Cla97C10G194110.1	CmUC10G192670.1	CaUC10G188910.1	CcUC10G196340.1
GrpSyn_000570	aquaporin NIP2-1-like	1	1	1	1	Cla97C10G197910.1	CmUC10G196290.1	CaUC10G189650.1	CcUC10G200370.1
GrpSyn_000571	Peroxidase	1	1	1	1	Cla97C10G197390.2	CmUC10G195810.1	CaUC10G190140.1	CcUC10G199820.1
GrpSyn_000572	UPF0047 protein like	2	1	1	1	Cla97C11G225390.1;Cla97C11G225400.1	CmUC11G222870.1	CaUC11G200310.1	CcUC11G226640.1
GrpSyn_000573	2-oxoglutarate (2OG) and Fe(II)-dependent oxygenase superfamily protein	1	1	1	1	Cla97C11G223160.2	CmUC11G220780.1	CaUC11G202430.1	CcUC11G224580.1
GrpSyn_000574	Bifunctional inhibitor/lipid-transfer protein/seed storage 2S albumin superfamily protein	1	1	2	1	Cla97C11G222920.1	CmUC11G220520.1	CaUC11G202680.1;CaUC11G202690.1	CcUC11G224360.1
GrpSyn_000575	Unknown protein	1	1	1	2	Cla97Chr11:10231433-10232254:-	CmU531Chr11:10241007-10241828:-	CaUC11G210210.1	CcUC11G216570.1;CicolChr11:10926464-10927282:+
GrpSyn_000576	protein PARTING DANCERS	1	1	1	1	Cla97C11G215090.2	CmUC11G212320.1	CaUC11G210450.1	CcUC11G216500.1
GrpSyn_000577	Leucine-rich repeat protein kinase family protein	1	1	1	1	Cla97C11G213140.2	CmUC11G210020.1	CaUC11G212300.1	CcUC11G214670.1
GrpSyn_000578	solute carrier family 25 member 44	1	1	2	1	Cla97C11G211690.2	CmUC11G208610.1	CaUC11G213620.1;CaUC11G213630.1	CcUC11G213310.1
GrpSyn_000579	Unknown protein	1	1	2	1	Cla97C11G210760.1	CmU531Chr11:4117283-4117495:-	CaUC11G214490.1;CaUC11G214500.1	CicolChr11:4342214-4342425:-
GrpSyn_000580	23 kDa jasmonate-induced protein	1	1	1	2	Cla97C11G206910.1	CmUC11G204370.1	CaUC11G218060.1	CcUC11G208810.1;CcUC11G208820.1
GrpSyn_000581	aluminum-activated malate transporter 8-like	1	1	2	1	Cla97C01G007375.1	CmUC01G006960.1	CaPanG001480.1;Ciama_Chr01:9010843-9011188:+	CcUC01G007350.1
GrpSyn_000582	Unknown protein	2	1	1	1	ClPanG019670.1;Cla97C05G095930.1	CmUC05G095720.1	Ciama_Chr05:23535776-23537295:-	CcUC05G096770.1
GrpSyn_000583	Ubiquitin-conjugating enzyme E2 2	1	1	2	1	Cla97C05G106600.2	CmUC05G105650.1	CaPanG008090.1;Ciama_Chr05:34792082-34806974:-	CcUC05G106870.1
GrpSyn_000584	Unknown protein	1	1	1	2	Cla97C06G120970.1	CmU531Chr06:23550507-23550842:+	Ciama_Chr06:23166171-23166506:-	CcUC06G121470.1;CcUC06G121570.1
GrpSyn_000585	major pollen allergen Ole e 6-like	1	1	1	2	Cla97C06G111730.1	CmUC06G110450.1	Ciama_Chr06:2778319-2778721:-	CcUC06G111770.1;CicolChr06:2551193-2551581:-
GrpSyn_000586	Casein kinase I-like	1	1	2	1	Cla97C07G129450.2	CmUC07G127790.1	Ciama_Chr07:1355337-1359725:+;Ciama_Chr07:1362175-1370236:+	CcUC07G129670.1
GrpSyn_000587	Casein kinase I-like	1	1	1	1	Cla97C07G129460.2	CmUC07G127800.1	CaUC07G126150.1	CcUC07G129680.1
GrpSyn_000588	S locus-related glycoprotein 1 binding pollen coat	1	1	1	2	Cla97C10G191518.1	CmUC10G189750.1	Ciama_Chr10:14469599-14472391:+	CicolChr10:11531657-11534456:+;CicolChr10:11573078-11576689:+
GrpSyn_000589	Unknown protein	1	1	1	2	Cla97C10G196330.1	CmU531Chr10:26226643-26226984:+	Ciama_Chr10:25467302-25467643:-	CcUC10G198720.1;CicolChr10:25502076-25502418:-
GrpSyn_000590	Flavin-containing monooxygenase	2	1	1	1	ClPanG021690.1;Cla97C10G187490.2	CmUC10G185320.1	Ciama_Chr10:3844221-3862962:+	CcUC10G188920.1
GrpSyn_000591	Translation elongation factor EF1B/ribosomal protein S6 family protein	1	1	1	2	Cla97C10G189337.1	CmUC10G187090.1	Ciama_Chr10:6041945-6045452:-	CcUC10G190780.1;CcUC10G190790.1
GrpSyn_000592	26S proteasome non-ATPase regulatory subunit 4-like protein	1	1	1	1	Cla97C10G185230.2	CmUC10G183150.1	CaUC10G180090.1	CcUC10G186640.1
GrpSyn_000593	Protein TIC 214	1	1	1	1	Cla97Chr11:5377663-5380560:-	CmUC11G208990.1	CaUC11G213300.1	CcPanG024100.1
GrpSyn_000594	Unknown protein	2	1	1	1	Cla97C11G208490.1;Cla97Chr11:2156984-2157749:+	CmU531Chr11:2163219-2163984:+	Ciama_Chr11:30067967-30068732:-	CcUC11G210370.1
GrpSyn_000595	NADPH-dependent pterin aldehyde reductase-like	2	1	1	1	ClPanG018120.1;Cla97Chr11:445246-446108:-	CmU531Chr11:463930-464792:-	Ciama_Chr11:31934313-31935157:+	CcUC11G208490.1
GrpSyn_000596	17.8 kDa class I heat shock protein-like	1	1	1	1	Cla97Chr07:4064188-4064311:+	CmU531Chr07:4108720-4108843:+	CaPanG000450.1	CcUC07G132480.1
GrpSyn_000597	Unknown protein	1	1	1	1	Cla97Chr03:11130840-11131935:+	CmU531Chr03:11085448-11086544:+	CaPanG005540.1	CcUC03G051420.1
GrpSyn_000598	RNA-binding protein	2	1	1	1	ClPanG022500.1;Cla97C08G146005.1	CmUC08G144400.1	CaPanG007230.1	CcUC08G146940.1
GrpSyn_000599	Unknown protein	1	1	1	2	Cla97Chr01:24399370-24399757:-	CmU531Chr01:24361172-24361559:-	CaPanG009820.1	CcPanG003790.1;CcPanG017170.1
GrpSyn_000600	Exocyst complex component SEC10	1	1	2	1	Cla97C05G081550.2	CmUC05G081720.1	CaPanG011090.1;CaUC05G080360.1	CcUC05G082350.1
GrpSyn_000601	Unknown protein	1	1	1	1	Cla97Chr03:14266651-14267114:+	CmU531Chr03:14213388-14213851:+	CaPanG014720.1	CcUC03G051930.1
GrpSyn_000602	Unknown protein	1	1	1	1	Cla97Chr02:14110532-14110720:+	CmU531Chr02:14100917-14101105:+	CaPanG016870.1	CcUC02G026890.1
GrpSyn_000603	Unknown protein	1	1	1	1	Cla97Chr10:14326829-14327066:+	CmU531Chr10:14140707-14140944:+	CaPanG018330.1	CcUC10G193380.1
GrpSyn_000604	NADPH-dependent pterin aldehyde reductase-like	2	1	1	0	ClPanG021370.1;Cla97C03G067195.1	CmUC03G066620.1	CaPanG018860.1
GrpSyn_000605	Unknown protein	1	1	1	2	Cla97Chr05:30703310-30704158:-	CmU531Chr05:30834726-30835574:-	CaPanG018900.1	CcPanG013970.1;CicolChr05:30695566-30696516:-
GrpSyn_000606	Pectin lyase-like superfamily protein	2	1	1	1	ClPanG013170.1;ClPanG021400.1	CmUC09G174310.1	CaPanG001620.1	CcUC09G177300.1
GrpSyn_000607	cyanogenic beta-glucosidase-like	1	1	2	1	Cla97C03G063870.2	CmUC03G063390.1	CaUC03G062550.1;CaUC03G062560.1	CcUC03G054740.1
GrpSyn_000608	1,4-alpha-glucan branching enzyme	2	1	1	1	ClPanG008350.1;Cla97C08G152230.2	CmUC08G151310.1	CaUC08G148920.1	CcUC08G153450.1
GrpSyn_000609	nipped-B-like protein B isoform X3	2	1	1	1	ClPanG014230.1;Cla97C01G000130.2	CmUC01G000160.1	CaUC01G000170.1	CcUC01G000110.1
GrpSyn_000610	DUF688 domain-containing protein	2	1	1	1	ClPanG001570.1;Cla97C01G000440.1	CmUC01G000410.1	CaUC01G000440.1	CcUC01G000420.1
GrpSyn_000611	Dipeptidyl aminopeptidase 4	1	1	2	1	Cla97C01G000470.1	CmUC01G000450.1	CaUC01G000480.1;CaUC01G000490.1	CcUC01G000470.1
GrpSyn_000612	WRKY transcription factor	2	1	1	1	ClPanG020060.1;Cla97C01G000960.2	CmUC01G000970.1	CaUC01G001010.1	CcUC01G000980.1
GrpSyn_000613	Pectin lyase-like superfamily protein	2	1	1	1	ClPanG012160.1;Cla97C01G001000.2	CmUC01G001010.1	CaUC01G001050.1	CcUC01G001030.1
GrpSyn_000614	cucumisin-like	2	1	1	1	ClPanG003580.1;Cla97C01G001050.2	CmUC01G001050.1	CaUC01G001090.1	CcUC01G001080.1
GrpSyn_000615	Protein kinase domain-containing protein	2	1	1	1	ClPanG003130.1;Cla97C01G001220.1	CmUC01G001230.1	CaUC01G001260.1	CcUC01G001260.1
GrpSyn_000616	Glutaredoxin domain-containing protein	2	1	1	1	ClPanG001800.1;Cla97C01G001780.1	CmUC01G001840.1	CaUC01G001830.1	CcUC01G001840.1
GrpSyn_000617	Trehalase	2	1	1	1	ClPanG008880.1;Cla97C01G001930.2	CmUC01G001970.1	CaUC01G001960.1	CcUC01G001970.1
GrpSyn_000618	Intracellular protein transporter USO1-like protein	1	1	2	1	Cla97C01G002160.1	CmUC01G002200.1	CaPanG001990.1;CaUC01G002220.1	CcUC01G002210.1
GrpSyn_000619	respiratory burst oxidase homolog protein A	2	1	1	1	ClPanG007710.1;Cla97C01G002330.2	CmUC01G002370.1	CaUC01G002380.1	CcUC01G002400.1
GrpSyn_000620	Calcium-dependent protein kinase	2	1	1	1	ClPanG001190.1;Cla97C01G003270.2	CmUC01G003200.1	CaUC01G003230.1	CcUC01G003380.1
GrpSyn_000621	40S ribosomal protein S13	2	1	1	1	ClPanG007010.1;Cla97C01G003740.2	CmUC01G003620.1	CaUC01G003710.1	CcUC01G003820.1
GrpSyn_000622	monocopper oxidase-like protein SKU5	2	1	1	1	ClPanG009330.1;Cla97C01G003960.1	CmUC01G003840.1	CaUC01G003950.1	CcUC01G004030.1
GrpSyn_000623	WAT1-related protein	2	1	1	1	ClPanG015620.1;Cla97C01G004260.2	CmUC01G004120.1	CaUC01G004260.1	CcUC01G004320.1
GrpSyn_000624	disease resistance RPP13-like protein 4	1	1	1	2	Cla97C01G004510.1	CmUC01G004330.1	CaUC01G004490.1	CcPanG004570.1;CicolChr01:4607820-4609829:+
GrpSyn_000625	Cytochrome p450	2	1	1	1	ClPanG020500.1;Cla97C01G004630.1	CmUC01G004450.1	CaUC01G004640.1	CcUC01G004690.1
GrpSyn_000626	acid phosphatase 1	1	1	2	1	Cla97C01G004860.2	CmUC01G004630.1	CaUC01G004860.1;CaUC01G004870.1	CcUC01G004880.1
GrpSyn_000627	Endoglucanase	2	1	1	1	ClPanG014660.1;Cla97C01G005000.2	CmUC01G004760.1	CaUC01G005010.1	CcUC01G005070.1
GrpSyn_000628	Mannan endo-1,4-beta-mannosidase	2	1	1	1	ClPanG001580.1;Cla97C01G005230.2	CmUC01G004980.1	CaUC01G005230.1	CcUC01G005290.1
GrpSyn_000629	protein phosphatase inhibitor 2	2	1	1	1	ClPanG000780.1;Cla97C01G005720.2	CmUC01G005440.1	CaUC01G005800.1	CcUC01G005760.1
GrpSyn_000630	protein CHUP1, chloroplastic-like	2	1	1	1	ClPanG011270.1;Cla97C01G006010.2	CmUC01G005660.1	CaUC01G006020.1	CcUC01G006030.1
GrpSyn_000631	Core-2/I-branching beta-1,6-N-acetylglucosaminyltransferase family protein	1	1	2	1	Cla97C01G006110.1	CmUC01G005770.1	CaUC01G006130.1;CaUC01G006140.1	CcUC01G006140.1
GrpSyn_000632	homeobox-leucine zipper protein HOX3-like	2	1	1	1	ClPanG004000.1;Cla97C01G006340.1	CmUC01G005980.1	CaUC01G006430.1	CcUC01G006360.1
GrpSyn_000633	extensin-like	2	1	1	1	ClPanG022450.1;Cla97C01G006370.1	CmUC01G006010.1	CaUC01G006460.1	CcUC01G006390.1
GrpSyn_000634	CLAVATA3/ESR (CLE)-related protein 17-like	1	1	1	2	Cla97C01G006590.1	CmUC01G006200.1	CaUC01G006680.1	CcUC01G006570.1;CcUC01G006580.1
GrpSyn_000635	protein NSP-INTERACTING KINASE 2-like	2	1	1	1	ClPanG013600.1;Cla97C01G007790.2	CmUC01G007390.1	CaUC01G007560.1	CcUC01G007850.1
GrpSyn_000636	Heat shock protein 90	2	1	1	1	ClPanG003230.1;Cla97C01G007690.1	CmUC01G007290.1	CaUC01G007720.1	CcUC01G007710.1
GrpSyn_000637	protein COP1 SUPPRESSOR 2-like	2	1	1	1	ClPanG007240.1;Cla97C01G007660.1	CmUC01G007260.1	CaUC01G007750.1	CcUC01G007670.1
GrpSyn_000638	Aspartate kinase	1	1	2	1	Cla97C01G008130.2	CmUC01G007740.1	CaPanG001910.1;CaUC01G008240.1	CcUC01G008270.1
GrpSyn_000639	CoA ligase	2	1	1	1	ClPanG019170.1;Cla97C01G008730.2	CmUC01G008390.1	CaUC01G008900.1	CcUC01G008910.1
GrpSyn_000640	Exocyst subunit Exo70 family protein	1	1	2	1	Cla97C01G008930.2	CmUC01G008650.1	CaPanG001050.1;CaUC01G009160.1	CcUC01G009110.1
GrpSyn_000641	transcription repressor KAN1-like isoform X1	2	1	1	1	ClPanG011220.1;Cla97C01G008960.2	CmUC01G008680.1	CaUC01G009190.1	CcUC01G009140.1
GrpSyn_000642	protein PHLOEM PROTEIN 2-LIKE A9-like	1	1	1	2	Cla97C01G009560.1	CmUC01G009480.1	CaUC01G009690.1	CcPanG000660.1;CcPanG025020.1
GrpSyn_000643	ANK_REP_REGION domain-containing protein	1	1	1	1	Cla97Chr01:13181488-13182664:+	CmU531Chr01:13181429-13182604:+	CaUC01G010230.1	CcUC01G010180.1
GrpSyn_000644	Cysteine proteinase inhibitor	1	1	1	1	Cla97C01G010275.1	CmUC01G010380.1	CaUC01G010600.1	CcUC01G010630.1
GrpSyn_000645	Glucan endo-1,3-beta-glucosidase	2	1	1	1	ClPanG007500.1;Cla97C01G010440.2	CmUC01G010600.1	CaUC01G010820.1	CcUC01G010810.1
GrpSyn_000646	Sister chromatid cohesion protein PDS5-like protein A	2	1	1	1	ClPanG017820.1;Cla97C01G010870.2	CmUC01G011020.1	CaUC01G011210.1	CcUC01G011200.1
GrpSyn_000647	nuclear speckle splicing regulatory protein 1-like	2	1	1	1	ClPanG000680.1;Cla97C01G011290.2	CmUC01G011470.1	CaUC01G011640.1	CcUC01G012250.1
GrpSyn_000648	mitochondrial fission protein ELM1	2	1	1	1	ClPanG007320.1;Cla97C01G011420.2	CmUC01G011630.1	CaUC01G011920.1	CcUC01G012100.1
GrpSyn_000649	Cytochrome f	1	1	1	2	Cla97Chr01:25636692-25643938:+	CmU531Chr01:25610782-25618029:+	CaUC01G012830.1	CcUC01G012580.1;CicolChr01:25721057-25725674:+
GrpSyn_000650	Bidirectional sugar transporter SWEET	1	1	2	1	Cla97C01G012030.2	CmUC01G012470.1	CaPanG010110.1;CaUC01G013350.1	CcUC01G012970.1
GrpSyn_000651	WRKY domain-containing protein	2	1	1	1	ClPanG016520.1;Cla97C01G013470.1	CmUC01G013860.1	CaUC01G013930.1	CcUC01G014190.1
GrpSyn_000652	protein kinase 2B, chloroplastic-like	2	1	1	1	ClPanG007390.1;Cla97C01G013510.1	CmUC01G013890.1	CaUC01G013960.1	CcUC01G014220.1
GrpSyn_000653	Pentatricopeptide repeat-containing protein	1	1	2	1	Cla97C01G013890.1	CmUC01G014220.1	CaPanG001880.1;CaUC01G014300.1	CcUC01G014570.1
GrpSyn_000654	Exocyst subunit Exo70 family protein	2	1	1	1	ClPanG012850.1;Cla97C01G014000.2	CmUC01G014330.1	CaUC01G014400.1	CcUC04G068880.1
GrpSyn_000655	protein CHROMATIN REMODELING 24	2	1	1	1	ClPanG009360.1;Cla97C01G014130.1	CmUC01G014440.1	CaUC01G014530.1	CcUC04G069010.1
GrpSyn_000656	AAA domain-containing protein	1	1	2	1	Cla97C01G014420.1	CmUC01G014730.1	CaPanG001970.1;CaUC01G014770.1	CcUC04G069270.1
GrpSyn_000657	Unknown protein	2	1	1	1	ClPanG021810.1;Cla97C01G014720.1	CmUC01G014980.1	CaUC01G015040.1	CcUC04G069550.1
GrpSyn_000658	RNA cytidine acetyltransferase	2	1	1	1	ClPanG016080.1;Cla97C01G014960.1	CmUC01G015190.1	CaUC01G015230.1	CcUC04G069750.1
GrpSyn_000659	Sulfotransferase	2	1	1	1	ClPanG008260.1;Cla97C01G015820.1	CmUC01G016000.1	CaUC01G016050.1	CcUC04G070590.1
GrpSyn_000660	LOW QUALITY PROTEIN: uncharacterized protein LOC103484772	2	1	1	1	ClPanG007580.1;Cla97C01G015880.2	CmUC01G016040.1	CaUC01G016100.1	CcUC04G070630.1
GrpSyn_000661	Calcium-transporting ATPase	1	1	2	1	Cla97C01G016770.2	CmUC01G016800.1	CaUC01G016970.1;CaUC01G016980.1	CcUC04G071530.1
GrpSyn_000662	DUF21 domain-containing protein	1	1	1	1	Cla97C01G017070.2	CmUC01G017080.1	CaUC01G017240.1	CcUC04G071810.1
GrpSyn_000663	transcription factor bHLH93	2	1	1	1	ClPanG022250.1;Cla97C01G017430.2	CmUC01G017410.1	CaUC01G017570.1	CcUC04G072180.1
GrpSyn_000664	Unknown protein	2	1	1	1	ClPanG003840.1;Cla97C01G017490.1	CmUC01G017470.1	CaUC01G017620.1	CcUC04G072250.1
GrpSyn_000665	GPI ethanolamine phosphate transferase 2	2	1	1	1	ClPanG007020.1;Cla97C01G017740.2	CmUC01G017660.1	CaUC01G017790.1	CcUC04G072480.1
GrpSyn_000666	Protein DETOXIFICATION	2	1	1	1	ClPanG011020.1;Cla97C01G017890.2	CmUC01G017820.1	CaUC01G017910.1	CcUC04G072630.1
GrpSyn_000667	FLZ-type domain-containing protein	2	1	1	1	ClPanG012140.1;Cla97C01G018410.1	CmUC01G018300.1	CaUC01G018320.1	CcUC04G073100.1
GrpSyn_000668	cytochrome P450 CYP736A12-like	2	1	1	1	ClPanG015840.1;Cla97C01G018630.1	CmUC01G018510.1	CaUC01G018530.1	CcUC04G073320.1
GrpSyn_000669	S-adenosyl-L-methionine-dependent methyltransferases superfamily protein	1	1	1	1	Cla97Chr01:32215758-32216393:+	CmU531Chr01:32206478-32207113:+	CaUC01G019280.1	CcUC04G074030.1
GrpSyn_000670	Non-specific serine/threonine protein kinase	1	1	2	1	Cla97C01G019710.2	CmUC01G019670.1	CaPanG014910.1;CaUC01G019770.1	CcUC04G074590.1
GrpSyn_000671	26S proteasome non-ATPase regulatory subunit 4-like protein	1	1	1	2	Cla97C01G019840.2	CmUC01G019780.1	CaUC01G019920.1	CcUC04G074770.1;CcUC04G074780.1
GrpSyn_000672	E3 ubiquitin-protein ligase UPL5	2	1	1	1	ClPanG017750.1;Cla97C01G021020.2	CmUC01G020850.1	CaUC01G021060.1	CcUC04G075960.1
GrpSyn_000673	WRKY transcription factor 2-like protein	2	1	1	1	ClPanG013860.1;Cla97C01G021390.1	CmUC01G021170.1	CaUC01G021390.1	CcUC04G076320.1
GrpSyn_000674	Major facilitator superfamily protein	2	1	1	1	ClPanG011640.1;Cla97C01G022670.1	CmUC01G022300.1	CaUC01G022470.1	CcUC04G077540.1
GrpSyn_000675	GDSL esterase/lipase	2	1	1	1	ClPanG014770.1;Cla97C01G023490.2	CmUC01G023090.1	CaUC01G023230.1	CcUC04G078330.1
GrpSyn_000676	GDSL esterase/lipase	1	1	2	1	Cla97C01G023530.2	CmUC01G023110.1	CaUC01G023250.1;CaUC01G023260.1	CcUC04G078360.1
GrpSyn_000677	olee1-like protein	2	1	1	1	ClPanG010880.1;Cla97C01G023650.2	CmUC01G023200.1	CaUC01G023360.1	CcUC04G078460.1
GrpSyn_000678	2-oxoglutarate (2OG) and Fe(II)-dependent oxygenase superfamily protein	1	1	2	1	Cla97C01G024100.2	CmUC01G023640.1	CaPanG001750.1;CaUC01G023760.1	CcUC04G078930.1
GrpSyn_000679	Cytochrome b561/ferric reductase transmembrane protein family	2	1	1	1	ClPanG003120.1;Cla97C01G024470.1	CmUC01G024010.1	CaUC01G024150.1	CcUC04G079240.1
GrpSyn_000680	CBL-interacting serine/threonine-protein kinase 23	2	1	1	1	ClPanG008930.1;Cla97C01G024810.2	CmUC01G024380.1	CaUC01G024500.1	CcUC04G079590.1
GrpSyn_000681	Lactamase_B domain-containing protein	1	1	1	1	Cla97C01G024850.2	CmUC01G024420.1	CaUC01G024540.1	CcUC04G079640.1
GrpSyn_000682	Protein MOR1 isoform X1	2	1	1	1	ClPanG004610.1;Cla97C01G025620.2	CmUC01G025100.1	CaUC01G025290.1	CcUC04G080360.1
GrpSyn_000683	polygalacturonase QRT3-like	2	1	1	1	ClPanG003650.1;Cla97C01G025690.2	CmUC01G025180.1	CaUC01G025360.1	CcUC04G080430.1
GrpSyn_000684	RING-type domain-containing protein	1	1	2	1	Cla97C01G026080.1	CmUC01G025570.1	CaPanG008600.1;CaUC01G025710.1	CcUC04G080770.1
GrpSyn_000685	DNA helicase	2	1	1	1	ClPanG008370.1;Cla97C01G026140.2	CmUC01G025600.1	CaUC01G025740.1	CcUC04G080800.1
GrpSyn_000686	Leucine-rich repeat protein kinase family protein	2	1	1	1	ClPanG013070.1;Cla97C02G026220.2	CmUC02G025660.1	CaUC02G025800.1	CcUC02G017100.1
GrpSyn_000687	ABC transporter family protein	1	1	2	1	Cla97C02G026670.1	CmUC02G026090.1	CaUC02G026170.1;CaUC02G026180.1	CcUC02G017540.1
GrpSyn_000688	Flavin-containing monooxygenase	1	1	1	2	Cla97C02G026790.1	CmUC02G026220.1	CaUC02G026300.1	CcPanG008630.1;CcUC02G017680.1
GrpSyn_000689	terpene synthase 10-like	2	1	1	1	ClPanG010080.1;Cla97C02G027150.2	CmUC02G026530.1	CaUC02G026650.1	CcUC02G018040.1
GrpSyn_000690	Lipoyl synthase, mitochondrial	1	1	2	1	Cla97C02G027650.2	CmUC02G027050.1	CaPanG001820.1;CaUC02G027070.1	CcUC02G018480.1
GrpSyn_000691	transcription factor MYB4-like	2	1	1	1	ClPanG022070.1;Cla97C02G027860.1	CmUC02G027240.1	CaUC02G027280.1	CcUC02G018680.1
GrpSyn_000692	G-type lectin S-receptor-like serine/threonine-protein kinase	2	1	1	1	ClPanG021440.1;Cla97C02G027920.2	CmUC02G027300.1	CaUC02G027350.1	CcUC02G018750.1
GrpSyn_000693	O-methyltransferase	1	1	1	2	Cla97C02G028680.2	CmUC02G028060.1	CaUC02G028100.1	CcUC02G019540.1;CcUC02G019560.1
GrpSyn_000694	Transcription initiation factor TFIID subunit 6-like	1	1	2	1	Cla97C02G028870.2	CmUC02G028220.1	CaPanG007880.1;CaUC02G028290.1	CcUC02G019710.1
GrpSyn_000695	exopolygalacturonase-like	1	1	1	2	Cla97C02G029080.2	CmUC02G028410.1	CaUC02G028470.1	CcUC02G019890.1;CcUC02G019910.1
GrpSyn_000696	Histidine kinase	2	1	1	1	ClPanG008780.1;Cla97C02G029180.2	CmUC02G028510.1	CaUC02G028550.1	CcUC02G020010.1
GrpSyn_000697	long chain acyl-CoA synthetase 8	2	1	1	1	ClPanG021760.1;Cla97C02G029500.2	CmUC02G028760.1	CaUC02G028830.1	CcUC02G020280.1
GrpSyn_000698	phototropin-2-like	2	1	1	1	ClPanG000810.1;Cla97C02G029650.2	CmUC02G028890.1	CaUC02G028980.1	CcUC02G020410.1
GrpSyn_000699	Arabidopsis protein of unknown function (DUF241)	1	1	1	2	Cla97C02G030290.2	CmUC02G029480.1	CaUC02G029570.1	CcPanG007450.1;CicolChr02:3496823-3505772:+
GrpSyn_000700	Cytokinin riboside 5'-monophosphate phosphoribohydrolase	2	1	1	1	ClPanG019710.1;Cla97C02G030350.2	CmUC02G029530.1	CaUC02G029620.1	CcUC02G021020.1
GrpSyn_000701	Expansin-like A1	2	1	1	1	ClPanG012320.1;Cla97C02G030430.1	CmUC02G029610.1	CaUC02G029700.1	CcUC02G021110.1
GrpSyn_000702	O-methyltransferase family protein	1	1	2	1	Cla97C02G030520.1	CmUC02G029730.1	CaUC02G029840.1;CaUC02G029950.1	CcUC02G021210.1
GrpSyn_000703	dnaJ homolog subfamily C member 17	1	1	2	1	Cla97C02G030730.2	CmUC02G029910.1	CaPanG004220.1;CaUC02G030090.1	CcUC02G021380.1
GrpSyn_000704	Auxin-responsive protein	2	1	1	1	ClPanG000730.1;Cla97C02G031245.1	CmUC02G030400.1	CaUC02G030590.1	CcUC02G021920.1
GrpSyn_000705	phosphatidylinositol 4-kinase alpha 1-like	1	1	2	1	Cla97C02G032120.2	CmUC02G031300.1	CaPanG007690.1;CaUC02G031430.1	CcUC02G022790.1
GrpSyn_000706	Transducin/WD40 repeat-like superfamily protein	1	1	2	1	Cla97C02G032450.1	CmUC02G031620.1	CaPanG018440.1;CaUC02G031750.1	CcUC02G023090.1
GrpSyn_000707	Transcription factor bHLH95-like	2	1	1	1	ClPanG013270.1;Cla97C02G032920.1	CmUC02G032120.1	CaUC02G032190.1	CcUC02G023510.1
GrpSyn_000708	Leucine-rich repeat family protein	2	1	1	1	ClPanG001810.1;Cla97C02G033140.1	CmUC02G032390.1	CaUC02G032390.1	CcUC02G023790.1
GrpSyn_000709	UNC-50 family protein	2	1	1	1	ClPanG007260.1;Cla97C02G033280.2	CmUC02G032510.1	CaUC02G032510.1	CcUC02G023910.1
GrpSyn_000710	vacuolar-sorting receptor 3-like	2	1	1	1	ClPanG007830.1;Cla97C02G033790.2	CmUC02G032980.1	CaUC02G032920.1	CcUC02G024380.1
GrpSyn_000711	myosin-9 isoform X1	1	1	2	1	Cla97C02G033900.2	CmUC02G033080.1	CaPanG018450.1;CaUC02G033030.1	CcUC02G024520.1
GrpSyn_000712	16S rRNA (uracil(1498)-N(3))-methyltransferase	1	1	2	1	Cla97C02G033960.1	CmUC02G033140.1	CaPanG004040.1;CaUC02G033080.1	CcUC02G024610.1
GrpSyn_000713	ATPase family AAA domain-containing protein 3-like	2	1	1	1	ClPanG008340.1;Cla97C02G034370.2	CmUC02G033610.1	CaUC02G034090.1	CcUC02G025070.1
GrpSyn_000714	RNA polymerase sigma factor sigA	2	1	1	1	ClPanG008330.1;Cla97C02G034560.2	CmUC02G033800.1	CaUC02G034310.1	CcUC02G025280.1
GrpSyn_000715	Protochlorophyllide reductase	1	1	2	1	Cla97C02G035790.1	CmUC02G035290.1	CaUC02G034910.1;CaUC02G034920.1	CcUC02G026780.1
GrpSyn_000716	SAM domain-containing protein	2	1	1	1	ClPanG020280.1;Cla97C02G035690.2	CmUC02G035150.1	CaUC02G035030.1	CcUC02G026670.1
GrpSyn_000717	Cyclin	1	1	2	1	Cla97C02G035040.1	CmUC02G034340.1	CaUC02G035740.1;CaUC02G035750.1	CcUC02G025910.1
GrpSyn_000718	Zinc finger protein CONSTANS-LIKE 12	2	1	1	1	Cla97C02G035020.2;Cla97C02G035030.1	CmUC02G034320.1	CaUC02G035760.1	CcUC02G025900.1
GrpSyn_000719	Vacuolar cation/proton exchanger	2	1	1	1	ClPanG007050.1;Cla97C02G036440.2	CmUC02G036180.1	CaUC02G036050.1	CcUC02G027570.1
GrpSyn_000720	Nucleoporin NUP188-like protein	2	1	1	1	ClPanG008240.1;Cla97C02G037230.2	CmUC02G037030.1	CaUC02G036900.1	CcUC02G028460.1
GrpSyn_000721	armadillo repeat only 1	1	1	2	1	Cla97C02G037330.1	CmUC02G037240.1	CaPanG008460.1;CaUC02G037070.1	CcUC02G028580.1
GrpSyn_000722	AB hydrolase-1 domain-containing protein	1	1	1	2	Cla97C02G038110.1	CmUC02G037950.1	CaUC02G037730.1	CcUC02G029330.1;CcUC02G029340.1
GrpSyn_000723	B3 domain-containing protein	1	1	1	2	Cla97C02G038480.1	CmUC02G038280.1	CaUC02G038110.1	CcUC02G029660.1;CcUC02G029670.1
GrpSyn_000724	B3 domain-containing transcription factor VRN1-like	1	1	1	2	Cla97C02G038770.2	CmUC02G038580.1	CaUC02G038420.1	CcUC02G030000.1;CcUC02G030010.1
GrpSyn_000725	phosphoglycerate mutase-like protein 4	1	1	2	1	Cla97C02G038850.1	CmUC02G038680.1	CaUC02G038500.1;CaUC02G038510.1	CcUC02G030130.1
GrpSyn_000726	LOB domain-containing protein	2	1	1	1	ClPanG013200.1;Cla97C02G038990.2	CmUC02G038820.1	CaUC02G038650.1	CcUC02G030290.1
GrpSyn_000727	RNA-binding (RRM/RBD/RNP motifs) family protein	2	1	1	1	ClPanG010770.1;Cla97C02G039510.1	CmUC02G039370.1	CaUC02G039200.1	CcUC02G030960.1
GrpSyn_000728	Pentatricopeptide repeat-containing protein	1	1	2	1	Cla97C02G039600.1	CmUC02G039470.1	CaPanG004290.1;CaUC02G039290.1	CcUC02G031040.1
GrpSyn_000729	protein NRT1/ PTR FAMILY 4.5-like	1	1	2	1	Cla97C02G040370.2	CmUC02G040200.1	CaUC02G040000.1;CaUC02G040020.1	CcUC02G031710.1
GrpSyn_000730	Alkaline/neutral invertase	1	1	2	1	Cla97C02G040560.2	CmUC02G040380.1	CaPanG007460.1;CaUC02G040220.1	CcUC02G031890.1
GrpSyn_000731	Solute carrier family 40 protein	2	1	1	1	ClPanG003180.1;Cla97C02G040640.2	CmUC02G040460.1	CaUC02G040310.1	CcUC02G031980.1
GrpSyn_000732	Bidirectional sugar transporter SWEET	1	1	1	2	Cla97C02G041185.1	CmUC02G040980.1	CaUC02G040880.1	CcUC02G032550.1;CcUC02G032560.1
GrpSyn_000733	Hexosyltransferase	1	1	2	1	Cla97C02G041580.2	CmUC02G041370.1	CaUC02G041280.1;CaUC02G041290.1	CcUC02G033060.1
GrpSyn_000734	TIR-NBS-LRR disease resistance protein	1	2	1	1	Cla97C02G041820.2	CmUC02G041570.1;CmUC02G041600.1	CaUC02G041500.1	CcUC02G033280.1
GrpSyn_000735	GDSL esterase/lipase	2	1	1	1	ClPanG010900.1;Cla97C02G041840.2	CmUC02G041630.1	CaUC02G041510.1	CcUC02G033300.1
GrpSyn_000736	30S ribosomal protein S2, chloroplastic	1	1	1	2	Cla97Chr02:29715722-29716032:+	CmU531Chr02:29459523-29459830:+	CaUC02G041530.1	CcPanG023190.1;CcUC02G028970.1
GrpSyn_000737	Terpene cyclase/mutase family member	2	1	1	1	ClPanG016180.1;Cla97C02G042020.2	CmUC02G041790.1	CaUC02G041680.1	CcUC02G033470.1
GrpSyn_000738	Aldehyde dehydrogenase	2	1	1	1	ClPanG004010.1;Cla97C02G042430.2	CmUC02G042190.1	CaUC02G042160.1	CcUC02G033940.1
GrpSyn_000739	flowering locus K homology domain	2	1	1	1	ClPanG018900.1;Cla97C02G042600.1	CmUC02G042340.1	CaUC02G042290.1	CcUC02G034090.1
GrpSyn_000740	AT-hook motif nuclear-localized protein	2	1	1	1	ClPanG008550.1;Cla97C02G042690.2	CmUC02G042470.1	CaUC02G042420.1	CcUC02G034220.1
GrpSyn_000741	N-acetyltransferase domain-containing protein	2	1	1	1	ClPanG007910.1;Cla97C02G043330.2	CmUC02G043070.1	CaUC02G043030.1	CcUC02G034850.1
GrpSyn_000742	C2H2-type domain-containing protein	1	1	2	1	Cla97C02G043350.1	CmUC02G043080.1	CaPanG004270.1;CaUC02G043040.1	CcUC02G034860.1
GrpSyn_000743	protein CONSERVED ONLY IN THE GREEN LINEAGE 160, chloroplastic	2	1	1	1	ClPanG021550.1;Cla97C02G043600.2	CmUC02G043300.1	CaUC02G043250.1	CcUC02G035150.1
GrpSyn_000744	HTH myb-type domain-containing protein	2	1	1	1	ClPanG008700.1;Cla97C02G043650.1	CmUC02G043360.1	CaUC02G043300.1	CcUC02G035190.1
GrpSyn_000745	Lipid-A-disaccharide synthase	1	1	2	1	Cla97C02G043990.2	CmUC02G043710.1	CaPanG015410.1;CaUC02G043620.1	CcUC02G035550.1
GrpSyn_000746	Protein RALF-like 17	2	1	1	1	ClPanG002350.1;Cla97C02G044010.1	CmUC02G043720.1	CaUC02G043630.1	CcUC02G035560.1
GrpSyn_000747	Beta-ketoacyl-[acyl-carrier-protein] synthase I	1	1	2	1	Cla97C02G044030.1	CmUC02G043750.1	CaUC02G043660.1;CaUC02G043680.1	CcUC02G035580.1
GrpSyn_000748	Elongation factor 2-like	2	1	1	1	ClPanG012550.1;Cla97C02G044135.1	CmUC02G043860.1	CaUC02G043790.1	CcUC02G035700.1
GrpSyn_000749	tobamovirus multiplication protein 1 isoform X1	2	1	1	1	ClPanG003640.1;Cla97C02G044280.2	CmUC02G043990.1	CaUC02G043920.1	CcUC02G035820.1
GrpSyn_000750	Peroxidase	2	1	1	1	ClPanG008980.1;Cla97C02G045120.2	CmUC02G044750.1	CaUC02G044600.1	CcUC02G036640.1
GrpSyn_000751	WRKY family transcription factor family protein	1	1	1	1	Cla97C02G045150.2	CmUC02G044770.1	CaUC02G044620.1	CcUC02G036660.1
GrpSyn_000752	Cell division control protein	2	1	1	1	ClPanG003050.1;Cla97C02G045650.2	CmUC02G045220.1	CaUC02G045050.1	CcUC02G037140.1
GrpSyn_000753	Ubiquitinyl hydrolase 1	1	1	2	1	Cla97C02G045710.2	CmUC02G045270.1	CaUC02G045090.1;CaUC02G045110.1	CcUC02G037180.1
GrpSyn_000754	Pentatricopeptide repeat-containing protein	2	1	1	1	ClPanG017830.1;Cla97C02G045945.1	CmUC02G045540.1	CaUC02G045340.1	CcUC02G037470.1
GrpSyn_000755	CCHC-type domain-containing protein	1	1	2	1	Cla97C02G046135.1	CmUC02G045720.1	CaPanG007500.1;CaUC02G045530.1	CcUC02G037730.1
GrpSyn_000756	RING-type E3 ubiquitin transferase	2	1	1	1	ClPanG008610.1;Cla97C02G046220.1	CmUC02G045810.1	CaUC02G045620.1	CcUC02G037820.1
GrpSyn_000757	WUSCHEL-related homeobox 3	2	1	1	1	ClPanG019250.1;Cla97C02G046470.1	CmUC02G046080.1	CaUC02G045870.1	CcUC02G038320.1
GrpSyn_000758	Laccase	2	1	1	1	ClPanG006640.1;Cla97C02G046700.2	CmUC02G046270.1	CaUC02G046090.1	CcUC02G038340.1
GrpSyn_000759	phototropin-1	2	1	1	1	ClPanG013970.1;Cla97C02G046720.2	CmUC02G046290.1	CaUC02G046110.1	CcUC02G038370.1
GrpSyn_000760	L-ascorbate peroxidase	2	1	1	1	ClPanG010640.1;Cla97C02G046760.2	CmUC02G046340.1	CaUC02G046150.1	CcUC02G038410.1
GrpSyn_000761	dof zinc finger protein DOF3.2-like	1	1	2	1	Cla97C02G046880.2	CmUC02G046440.1	CaPanG015440.1;CaUC02G046230.1	CcUC02G038490.1
GrpSyn_000762	zinc finger CCCH domain-containing protein 24	1	1	2	1	Cla97C02G047160.2	CmUC02G046710.1	CaUC02G046460.1;CaUC02G046500.1	CcUC02G038750.1
GrpSyn_000763	homeobox-leucine zipper protein REVOLUTA-like	1	1	2	1	Cla97C02G047220.1	CmUC02G046770.1	CaPanG012470.1;CaUC02G046560.1	CcUC02G038830.1
GrpSyn_000764	DNA polymerase epsilon catalytic subunit	2	1	1	1	ClPanG015480.1;Cla97C02G048110.1	CmUC02G047590.1	CaUC02G047380.1	CcUC02G039690.1
GrpSyn_000765	CEN-like protein 2	2	1	1	1	ClPanG020110.1;Cla97C02G048220.1	CmUC02G047690.1	CaUC02G047510.1	CcUC02G039830.1
GrpSyn_000766	heterogeneous nuclear ribonucleoprotein Q	2	1	1	1	ClPanG001890.1;Cla97C02G048320.2	CmUC02G047810.1	CaUC02G047620.1	CcUC02G039910.1
GrpSyn_000767	NAC domain-containing protein	2	1	1	1	ClPanG012400.1;Cla97C02G048420.2	CmUC02G047870.1	CaUC02G047680.1	CcUC02G039980.1
GrpSyn_000768	Serine/threonine-protein phosphatase	2	1	1	1	ClPanG008650.1;Cla97C02G048540.2	CmUC02G048020.1	CaUC02G047820.1	CcUC02G040130.1
GrpSyn_000769	Lipoxygenase	2	1	1	1	ClPanG019730.1;Cla97C02G049640.2	CmUC02G049000.1	CaUC02G048830.1	CcUC02G041220.1
GrpSyn_000770	Lipoxygenase	1	1	2	1	Cla97Chr02:37067817-37071066:-	CmU531Chr02:36586007-36589256:-	CaPanG007470.1;CaUC02G048870.1	CcUC02G041290.1
GrpSyn_000771	Glycosyltransferase	2	1	1	1	ClPanG003550.1;Cla97C02G050360.1	CmUC02G049520.1	CaUC02G049420.1	CcUC02G041930.1
GrpSyn_000772	Glucosidase 2 subunit beta	1	1	2	1	Cla97C02G050700.1	CmUC02G049840.1	CaUC02G049780.1;CaUC02G049790.1	CcUC02G042240.1
GrpSyn_000773	Trehalose 6-phosphate phosphatase	2	1	1	1	ClPanG007630.1;Cla97C03G051130.2	CmUC03G050280.1	CaUC03G050250.1	CcUC03G042630.1
GrpSyn_000774	Rab3 GTPase-activating protein catalytic subunit	2	1	1	1	ClPanG007820.1;Cla97C03G051260.1	CmUC03G050440.1	CaUC03G050420.1	CcUC03G042790.1
GrpSyn_000775	N-acetyltransferase domain-containing protein	2	1	1	1	ClPanG020820.1;Cla97C03G051300.1	CmUC03G050470.1	CaUC03G050450.1	CcUC03G042820.1
GrpSyn_000776	Potassium transporter	2	1	1	1	ClPanG008480.1;Cla97C03G051350.2	CmUC03G050510.1	CaUC03G050510.1	CcUC03G042870.1
GrpSyn_000777	ATP-dependent zinc metalloprotease FTSH 9, chloroplastic-like	2	1	1	1	ClPanG015550.1;Cla97C03G051700.2	CmUC03G050830.1	CaUC03G050860.1	CcUC03G043200.1
GrpSyn_000778	Beta-glucosidase	2	1	1	1	ClPanG015990.1;Cla97C03G051750.2	CmUC03G050860.1	CaUC03G050890.1	CcUC03G043250.1
GrpSyn_000779	Neutral ceramidase	2	1	1	1	ClPanG022640.1;Cla97C03G051860.1	CmUC03G050950.1	CaUC03G051010.1	CcUC03G043340.1
GrpSyn_000780	Unknown protein	1	1	1	2	Cla97C03G051870.2	CmUC03G050960.1	CaUC03G051020.1	CcPanG012400.1;CcUC03G043350.1
GrpSyn_000781	phenolic glucoside malonyltransferase 1-like	1	1	2	1	Cla97C03G052720.1	CmUC03G051680.1	CaPanG007990.1;CaUC03G051740.1	CcUC03G044060.1
GrpSyn_000782	4-hydroxy-3-methylbut-2-en-1-yl diphosphate synthase	2	1	1	1	ClPanG008300.1;Cla97C03G053170.2	CmUC03G052110.1	CaUC03G052200.1	CcUC03G044470.1
GrpSyn_000783	Actin-related protein 2/3 complex subunit 1B, putative isoform 1	2	1	1	1	ClPanG008420.1;Cla97C03G053520.1	CmUC03G052440.1	CaUC03G052610.1	CcUC03G044840.1
GrpSyn_000784	Lactoylglutathione lyase	2	1	1	1	ClPanG007420.1;Cla97C03G053810.2	CmUC03G052700.1	CaUC03G052900.1	CcUC03G045140.1
GrpSyn_000785	polyadenylation and cleavage factor homolog 4 isoform X1	2	1	1	1	ClPanG006510.1;Cla97C03G053860.2	CmUC03G052740.1	CaUC03G052940.1	CcUC03G045170.1
GrpSyn_000786	BEL1-like homeodomain protein 1	2	1	1	1	ClPanG012540.1;Cla97C03G053960.2	CmUC03G052810.1	CaUC03G053000.1	CcUC03G045230.1
GrpSyn_000787	Ankyrin repeat-containing protein	1	1	1	2	Cla97C03G054310.2	CmUC03G053160.1	CaUC03G053310.1	CcPanG005410.1;CcUC03G045570.1
GrpSyn_000788	Pentatricopeptide repeat-containing protein	1	1	2	1	Cla97C03G054400.2	CmUC03G053260.1	CaPanG015460.1;CaUC03G053400.1	CcUC03G045660.1
GrpSyn_000789	WD repeat-containing protein 74	1	1	1	2	Cla97C03G054730.2	CmUC03G053560.1	CaUC03G053710.1	CcUC03G045890.1;CcUC03G045900.1
GrpSyn_000790	cycloeucalenol cycloisomerase-like	2	1	1	1	ClPanG004940.1;Cla97C03G054830.2	CmUC03G053640.1	CaUC03G053790.1	CcUC03G046010.1
GrpSyn_000791	Protein of unknown function (DUF 3339)	2	1	1	1	ClPanG001850.1;Cla97C03G054975.1	CmUC03G053770.1	CaUC03G053920.1	CcUC03G046140.1
GrpSyn_000792	squamosa promoter-binding-like protein 13A	2	1	1	1	ClPanG004600.1;Cla97C03G055000.2	CmUC03G053800.1	CaUC03G053950.1	CcUC03G046180.1
GrpSyn_000793	heavy metal-associated isoprenylated plant protein 3-like	2	1	1	1	ClPanG016060.1;Cla97C03G055020.1	CmUC03G053820.1	CaUC03G053970.1	CcUC03G046200.1
GrpSyn_000794	LRR receptor-like serine/threonine-protein kinase GSO1	1	1	2	1	Cla97C03G055230.2	CmUC03G053990.1	CaUC03G054150.1;CaUC03G054160.1	CcUC03G046370.1
GrpSyn_000795	beta-glucosidase 47	1	1	2	1	Cla97C03G056070.1	CmUC03G054770.1	CaPanG008400.1;CaUC03G054900.1	CcUC03G047180.1
GrpSyn_000796	Receptor-like serine/threonine-protein kinase	1	1	1	1	Cla97Chr03:5391902-5392088:+	CmU531Chr03:5357687-5357873:+	CaUC03G055440.1	CcUC03G047760.1
GrpSyn_000797	DUF2921 domain-containing protein	2	1	1	1	ClPanG008310.1;Cla97C03G057360.1	CmUC03G055900.1	CaUC03G056020.1	CcUC03G048250.1
GrpSyn_000798	Protein of unknown function (DUF506)	1	1	2	1	Cla97C03G057390.2	CmUC03G055930.1	CaUC03G056050.1;CaUC03G056060.1	CcUC03G048210.1
GrpSyn_000799	Protein SMG7L	1	1	2	1	Cla97C03G059460.2	CmUC03G057960.1	CaPanG015120.1;CaUC03G056120.1	CcUC03G048480.1
GrpSyn_000800	RNA helicase family protein	2	1	1	1	ClPanG004090.1;Cla97C03G059190.1	CmUC03G057710.1	CaUC03G056390.1	CcUC03G048730.1
GrpSyn_000801	Rho_N domain-containing protein	1	1	2	1	Cla97C03G058820.2	CmUC03G057350.1	CaPanG007840.1;CaUC03G056780.1	CcUC03G049120.1
GrpSyn_000802	Cytochrome b561 domain-containing protein	2	1	1	1	ClPanG016500.1;Cla97C03G058280.1	CmUC03G056830.1	CaUC03G057330.1	CcUC03G049610.1
GrpSyn_000803	RWP-RK domain-containing protein	2	1	1	1	ClPanG007670.1;Cla97C03G058250.1	CmUC03G056800.1	CaUC03G057360.1	CcUC03G049640.1
GrpSyn_000804	Unknown protein	1	1	1	2	Cla97C03G058060.1	CmUC03G056600.1	CaUC03G057570.1	CcPanG012970.1;CcUC03G049860.1
GrpSyn_000805	Tify domain-containing protein	2	1	1	1	ClPanG001620.1;Cla97C03G058010.1	CmUC03G056550.1	CaUC03G057610.1	CcUC03G049910.1
GrpSyn_000806	Proton pump-interactor 1-like	2	1	1	1	ClPanG013210.1;Cla97C03G057850.2	CmUC03G056370.1	CaUC03G057780.1	CcUC03G050130.1
GrpSyn_000807	AB hydrolase-1 domain-containing protein	1	1	1	2	Cla97Chr03:6764014-6764472:-	CmU531Chr03:6726974-6727432:-	CaUC03G057900.1	CcPanG009000.1;CicolChr03:8561831-8562289:+
GrpSyn_000808	Methyl esterase 1	1	1	2	1	Cla97C03G057720.1	CmUC03G056250.1	CaUC03G057920.1;CaUC03G057930.1	CcUC03G050290.1
GrpSyn_000809	Homeobox-leucine zipper protein	2	1	1	1	ClPanG008560.1;Cla97C03G057550.2	CmUC03G056080.1	CaUC03G058090.1	CcUC03G050450.1
GrpSyn_000810	FAD-binding berberine family protein	1	1	1	1	Cla97C03G059640.1	CmUC03G058180.1	CaUC03G058380.1	CcUC03G050700.1
GrpSyn_000811	FAD-binding Berberine family protein	2	1	1	1	ClPanG016400.1;Cla97C03G059700.2	CmUC03G058240.1	CaUC03G058450.1	CcUC03G050790.1
GrpSyn_000812	Unknown protein	2	1	1	1	ClPanG013310.1;Cla97C03G059970.1	CmUC03G058580.1	CaUC03G058750.1	CcUC03G051110.1
GrpSyn_000813	zinc finger protein WIP6-like	2	1	1	1	ClPanG013550.1;Cla97C03G060870.1	CmUC03G059550.1	CaUC03G059660.1	CcUC03G052100.1
GrpSyn_000814	23 kDa jasmonate-induced protein	1	1	1	2	Cla97C03G061630.2	CmUC03G060610.1	CaUC03G060390.1	CcUC03G052710.1;CcUC03G052720.1
GrpSyn_000815	non-specific phospholipase C2	1	1	1	2	Cla97C03G062880.1	CmUC03G062280.1	CaUC03G060850.1	CcUC03G053800.1;CcUC03G053820.1
GrpSyn_000816	rho GTPase-activating protein 7	2	1	1	1	ClPanG015560.1;Cla97C03G062850.2	CmUC03G062260.1	CaUC03G060880.1	CcUC03G053780.1
GrpSyn_000817	nuclear cap-binding protein subunit 1	1	1	2	1	Cla97C03G063210.2	CmUC03G062670.1	CaPanG001810.1;CaUC03G061950.1	CcUC03G054140.1
GrpSyn_000818	Phosphotransferase	2	1	1	1	ClPanG000490.1;Cla97C03G063270.2	CmUC03G062760.1	CaUC03G062030.1	CcUC03G054220.1
GrpSyn_000819	Protein of unknown function (DUF604)	2	1	1	1	ClPanG010960.1;Cla97C03G063360.1	CmUC03G062840.1	CaUC03G062090.1	CcUC03G054300.1
GrpSyn_000820	lysine-specific demethylase JMJ30-like	1	1	2	1	Cla97C03G063630.1	CmUC03G063140.1	CaPanG001530.1;CaUC03G062350.1	CcUC03G054580.1
GrpSyn_000821	cyanogenic beta-glucosidase-like	2	1	1	1	ClPanG014830.1;Cla97C03G063790.1	CmUC03G063300.1	CaUC03G062480.1	CcUC03G054710.1
GrpSyn_000822	DNA repair protein RAD51 homolog	2	1	1	1	ClPanG003900.1;Cla97C03G064960.2	CmUC03G064500.1	CaUC03G063710.1	CcUC03G055880.1
GrpSyn_000823	Sucrose synthase	1	1	2	1	Cla97C03G064990.1	CmUC03G064530.1	CaPanG008420.1;CaUC03G063750.1	CcUC03G055910.1
GrpSyn_000824	Chlorophyll a-b binding protein, chloroplastic	1	1	1	2	Cla97Chr03:28678126-28681192:+	CmU531Chr03:28671704-28674797:+	CaUC03G063890.1	CcPanG004330.1;CicolChr03:28058609-28061746:+
GrpSyn_000825	Ubiquinone biosynthesis protein	2	1	1	1	ClPanG008470.1;Cla97C03G065150.2	CmUC03G064680.1	CaUC03G063900.1	CcUC03G056060.1
GrpSyn_000826	Glycerophosphocholine acyltransferase 1	2	1	1	1	ClPanG014240.1;Cla97C03G065550.2	CmUC03G065030.1	CaUC03G064260.1	CcUC03G056460.1
GrpSyn_000827	Protein IQ-DOMAIN 14-like	2	1	1	1	ClPanG012940.1;Cla97C03G066390.1	CmUC03G065840.1	CaUC03G065000.1	CcUC03G057310.1
GrpSyn_000828	Protein DETOXIFICATION	1	1	2	1	Cla97C03G066400.1	CmUC03G065850.1	CaPanG004090.1;CaUC03G065010.1	CcUC03G057320.1
GrpSyn_000829	Senescence/dehydration-associated protein	2	1	1	1	ClPanG007880.1;Cla97C03G066450.1	CmUC03G065910.1	CaUC03G065070.1	CcUC03G057390.1
GrpSyn_000830	RNA cytidine acetyltransferase	1	2	1	1	Cla97C03G066690.2	CmUC03G066130.1;CmUC03G066140.1	CaUC03G065300.1	CcUC03G057660.1
GrpSyn_000831	Defensin-like family protein, putative	2	1	1	1	ClPanG019350.1;Cla97C03G066830.1	CmUC03G066310.1	CaUC03G065450.1	CcUC03G057830.1
GrpSyn_000832	Defensin-like (DEFL) family protein	2	1	1	1	ClPanG022800.1;Cla97C03G066840.1	CmUC03G066320.1	CaUC03G065460.1	CcUC03G057840.1
GrpSyn_000833	vesicle-associated protein 2-2-like isoform X2	2	1	1	1	ClPanG004630.1;Cla97C03G066850.1	CmUC03G066340.1	CaUC03G065470.1	CcUC03G057850.1
GrpSyn_000834	Unknown protein	1	1	2	1	Cla97C03G066910.2	CmUC03G066390.1	CaUC03G065520.1;CaUC03G065540.1	CcUC03G057900.1
GrpSyn_000835	NAC domain-containing protein	2	1	1	1	ClPanG007860.1;Cla97C03G067000.1	CmUC03G066480.1	CaUC03G065610.1	CcUC03G057980.1
GrpSyn_000836	BHLH domain-containing protein	2	1	1	1	ClPanG013880.1;Cla97C03G067150.1	CmUC03G066580.1	CaUC03G065720.1	CcUC03G058110.1
GrpSyn_000837	Nuclear transcription factor Y subunit B	2	1	1	1	ClPanG013950.1;Cla97C03G067370.2	CmUC03G066770.1	CaUC03G065930.1	CcUC03G058370.1
GrpSyn_000838	calmodulin-binding protein 60 G-like	1	1	2	1	Cla97C03G067840.2	CmUC03G067190.1	CaPanG015420.1;CaUC03G066360.1	CcUC03G058810.1
GrpSyn_000839	calmodulin-binding protein 60 B-like	1	1	1	1	Cla97C03G067860.1	CmUC03G067200.1	CaUC03G066370.1	CcUC03G058820.1
GrpSyn_000840	NHL repeat-containing protein 2 isoform X1	2	1	1	1	ClPanG009160.1;Cla97C03G068150.2	CmUC03G067450.1	CaUC03G066600.1	CicolChr03:30969851-30974850:+
GrpSyn_000841	Flap endonuclease 1	2	1	1	1	ClPanG008410.1;Cla97C03G068345.1	CmUC03G067660.1	CaUC03G066810.1	CcUC03G059250.1
GrpSyn_000842	zinc finger protein WIP2	2	1	1	1	ClPanG001550.1;Cla97C04G069010.1	CmUC04G068620.1	CaUC04G067800.1	CcUC04G060140.1
GrpSyn_000843	ARM repeat superfamily protein, putative	2	1	1	1	ClPanG021530.1;Cla97C04G069060.2	CmUC04G068690.1	CaUC04G067860.1	CcUC04G060170.1
GrpSyn_000844	Protein TIC 214	1	1	1	1	Cla97Chr04:3323500-3325134:+	CmU531Chr04:3043348-3044982:+	CaUC04G067980.1	CcUC04G060250.1
GrpSyn_000845	protein WHAT'S THIS FACTOR 1 homolog	1	1	2	1	Cla97Chr04:4909739-4910675:+	CmUC04G069400.1	CaUC04G068300.1;CaUC04G068310.1	CcPanG011900.1
GrpSyn_000846	Unknown protein	1	1	2	1	Cla97Chr04:10584200-10585402:+	CmU531Chr04:10036189-10037391:+	CaUC04G069210.1;CaUC04G069220.1	CicolChr04:7393384-7394581:+
GrpSyn_000847	SPX and EXS domain-containing protein 1-like	2	1	1	1	ClPanG011930.1;Cla97C04G071140.1	CmUC04G071770.1	CaUC04G070500.1	CcUC04G062710.1
GrpSyn_000848	Unknown protein	1	1	2	1	Cla97C04G071400.2	CmUC04G072170.1	CaPanG015280.1;CaUC04G070760.1	CcUC04G063040.1
GrpSyn_000849	Protein kinase domain-containing protein	2	1	1	1	ClPanG021780.1;Cla97C04G072100.2	CmUC04G072910.1	CaUC04G071440.1	CcUC04G063770.1
GrpSyn_000850	nuclear intron maturase 4, mitochondrial isoform X2	1	1	2	1	Cla97C04G072120.1	CmUC04G072930.1	CaUC04G071460.1;CaUC04G071480.1	CcUC04G063750.1
GrpSyn_000851	protein PIN-LIKES 6	2	1	1	1	ClPanG002930.1;Cla97C04G072670.2	CmUC04G073490.1	CaUC04G071990.1	CcUC04G064250.1
GrpSyn_000852	Phospholipid-transporting ATPase	1	1	2	1	Cla97C04G072930.2	CmUC04G073710.1	CaPanG004030.1;CaUC04G072220.1	CcUC04G064470.1
GrpSyn_000853	2-oxoglutarate (2OG) and Fe(II)-dependent oxygenase superfamily protein	2	1	1	1	ClPanG015980.1;Cla97C04G073010.1	CmUC04G073790.1	CaUC04G072290.1	CicolChr04:21135068-21138225:+
GrpSyn_000854	transcription factor SCREAM2-like	2	1	1	1	ClPanG014570.1;Cla97C04G073120.2	CmUC04G073910.1	CaUC04G072430.1	CcUC04G064710.1
GrpSyn_000855	protein SSUH2 homolog	1	1	1	2	Cla97C04G073910.2	CmUC04G074610.1	CaUC04G073170.1	CcPanG022950.1;CcUC04G065460.1
GrpSyn_000856	Glutathione S-transferase family protein	2	1	1	1	ClPanG011530.1;Cla97C04G074130.2	CmUC04G074760.1	CaUC04G073370.1	CcUC04G065640.1
GrpSyn_000857	ABC transporter family protein	2	1	1	1	ClPanG003060.1;Cla97C04G075920.2	CmUC04G076380.1	CaUC04G073690.1	CcUC04G067420.1
GrpSyn_000858	Phenylalanine ammonia-lyase	1	1	1	2	Cla97Chr04:23297932-23308662:+	CmUC04G076280.1	CaUC04G073800.1	CcUC04G067290.1;CcUC04G067320.1
GrpSyn_000859	interactor of constitutive active ROPs 2, chloroplastic	2	1	1	1	ClPanG013010.1;Cla97C04G075500.2	CmUC04G075990.1	CaUC04G074150.1	CcUC04G066990.1
GrpSyn_000860	WAT1-related protein	2	1	1	1	ClPanG011170.1;Cla97C04G075150.2	CmUC04G075670.1	CaUC04G074510.1	CcUC04G066580.1
GrpSyn_000861	Methyl-CpG-binding domain-containing protein 6-like	2	1	1	1	ClPanG017490.1;Cla97C04G074830.2	CmUC04G075370.1	CaUC04G074810.1	CcUC04G066270.1
GrpSyn_000862	WRKY domain-containing protein	2	1	1	1	ClPanG015970.1;Cla97C04G074730.1	CmUC04G075280.1	CaUC04G074890.1	CcUC04G066180.1
GrpSyn_000863	Transcription initiation factor TFIID subunit 8	2	1	1	1	ClPanG008830.1;Cla97Chr04:23419722-23434353:-	CmU531Chr04:22892627-22907261:-	CaUC04G075140.1	CicolChr04:24255623-24270664:-
GrpSyn_000864	Pyruvate kinase	1	1	1	2	Cla97C04G076530.2	CmUC04G076910.1	CaUC04G075640.1	CcUC04G068050.1;CcUC04G068090.1
GrpSyn_000865	pleiotropic drug resistance protein 2-like	2	1	1	1	ClPanG022710.1;Cla97C04G076660.1	CmUC04G077070.1	CaUC04G075790.1	CcUC04G068180.1
GrpSyn_000866	Signal recognition particle protein	2	1	1	1	ClPanG013350.1;Cla97C04G076930.1	CmUC04G077320.1	CaUC04G076070.1	CcUC04G068470.1
GrpSyn_000867	LETM1 domain-containing protein	1	1	1	2	Cla97C04G077050.2	CmUC04G077440.1	CaUC04G076180.1	CcUC04G068600.1;CcUC04G068620.1
GrpSyn_000868	Glycosyltransferase family 61 protein	2	1	1	1	ClPanG018010.1;Cla97C04G077630.2	CmUC04G078020.1	CaUC04G076790.1	CcUC01G015070.1
GrpSyn_000869	Uncharacterised conserved protein UCP031088, alpha/beta hydrolase	2	1	1	1	ClPanG019060.1;Cla97C04G077690.2	CmUC04G078080.1	CaUC04G076850.1	CcUC01G015120.1
GrpSyn_000870	40S ribosomal protein S7	2	1	1	1	ClPanG010570.1;Cla97C04G077950.2	CmUC04G078340.1	CaUC04G077100.1	CcUC01G015340.1
GrpSyn_000871	DEAD-box ATP-dependent RNA helicase 51-like	2	1	1	1	ClPanG009280.1;Cla97C04G078220.2	CmUC04G078600.1	CaUC04G077360.1	CcUC01G015630.1
GrpSyn_000872	PLASMODESMATA CALLOSE-BINDING PROTEIN 3-like	1	1	1	2	Cla97Chr04:26151219-26157379:-	CmUC04G079040.1	CaUC04G077770.1	CcPanG013230.1;CcUC01G016020.1
GrpSyn_000873	Pentatricopeptide repeat-containing protein	2	1	1	1	ClPanG021710.1;Cla97C04G079000.1	CmUC04G079310.1	CaUC04G077990.1	CcUC01G016270.1
GrpSyn_000874	Chlorophyll a-b binding protein, chloroplastic	1	1	1	1	Cla97C04G079060.2	CmUC04G079410.1	CaUC04G078050.1	CcUC01G016380.1
GrpSyn_000875	F-box/kelch-repeat protein	1	1	2	1	Cla97C04G079420.2	CmUC04G079720.1	CaUC04G078340.1;CaUC04G078350.1	CcUC01G016620.1
GrpSyn_000876	NAD(P)-linked oxidoreductase superfamily protein	1	1	2	1	Cla97C04G079690.2	CmUC04G079970.1	CaUC04G078590.1;CaUC04G078600.1	CcUC01G016880.1
GrpSyn_000877	Aha1_N domain-containing protein	1	1	1	1	Cla97C04G079876.1	CmUC04G080190.1	CaUC04G078810.1	CcUC01G017030.1
GrpSyn_000878	Malate dehydrogenase	1	1	1	2	Cla97C05G080260.2	CmUC05G080630.1	CaUC05G079250.1	CcPanG014660.1;CcUC05G081260.1
GrpSyn_000879	Transmembrane amino acid transporter family protein	2	1	1	1	ClPanG016090.1;Cla97C05G080320.1	CmUC05G080680.1	CaUC05G079300.1	CcUC05G081310.1
GrpSyn_000880	DNA-directed RNA polymerase II subunit 1-like	2	1	1	1	ClPanG003990.1;Cla97C05G080640.2	CmUC05G080950.1	CaUC05G079580.1	CcUC05G081580.1
GrpSyn_000881	Protein of unknown function (DUF604)	2	1	1	1	ClPanG015360.1;Cla97C05G081730.2	CmUC05G081870.1	CaUC05G080490.1	CcUC05G082490.1
GrpSyn_000882	UDP-galactose/UDP-glucose transporter 2-like	2	1	1	1	ClPanG013040.1;Cla97C05G082370.1	CmUC05G082410.1	CaUC05G081050.1	CcUC05G083020.1
GrpSyn_000883	glyoxylate/hydroxypyruvate reductase HPR3-like	1	1	2	1	Cla97C05G082390.2	CmUC05G082430.1	CaPanG004060.1;CaUC05G081080.1	CcUC05G083050.1
GrpSyn_000884	MADS-box protein SOC1-like	1	1	1	2	Cla97C05G082430.1	CmUC05G082470.1	CaUC05G081120.1	CcPanG016080.1;CcUC05G083090.1
GrpSyn_000885	Protein kinase domain-containing protein	1	1	2	1	Cla97C05G083250.1	CmUC05G083220.1	CaPanG007660.1;CaUC05G081920.1	CcUC05G083880.1
GrpSyn_000886	protein ECERIFERUM 1-like	2	1	1	1	ClPanG002480.1;Cla97C05G083340.2	CmUC05G083300.1	CaUC05G082010.1	CcUC05G084000.1
GrpSyn_000887	O-fucosyltransferase family protein	2	1	1	1	ClPanG017730.1;Cla97C05G083925.1	CmUC05G083820.1	CaUC05G082590.1	CcUC05G084620.1
GrpSyn_000888	Myosin	2	1	1	1	ClPanG006820.1;Cla97C05G084460.1	CmUC05G084320.1	CaUC05G083130.1	CcUC05G085170.1
GrpSyn_000889	Histone-lysine N-methyltransferase family member SUVH9	2	1	1	1	ClPanG006860.1;Cla97C05G084540.1	CmUC05G084410.1	CaUC05G083210.1	CcUC05G085260.1
GrpSyn_000890	Zinc finger, CCHC-type	2	1	1	1	ClPanG009150.1;Cla97C05G085630.1	CmUC05G085320.1	CaUC05G084190.1	CcUC05G086280.1
GrpSyn_000891	N-acetyltransferase domain-containing protein	1	1	2	1	Cla97C05G086210.1	CmUC05G085840.1	CaUC05G084750.1;CaUC05G084760.1	CcUC05G086810.1
GrpSyn_000892	CRAL-TRIO domain-containing protein	1	1	2	1	Cla97Chr05:4786953-4788497:+	CmU531Chr05:4809086-4810629:+	CaUC05G084990.1;CaUC05G085000.1	CicolChr05:4896758-4898283:+
GrpSyn_000893	Receptor-like serine/threonine-protein kinase	1	1	2	1	Cla97Chr05:4824172-4826555:-	CmU531Chr05:4846427-4848810:-	CaPanG001690.1;CaUC05G085070.1	CicolChr05:4935157-4937544:-
GrpSyn_000894	BTB/POZ and MATH domain-containing protein 2	2	1	1	1	ClPanG002130.1;Cla97C05G086850.1	CmUC05G086420.1	CaUC05G085440.1	CcUC05G087460.1
GrpSyn_000895	xyloglucan 6-xylosyltransferase 2-like	1	1	2	1	Cla97C05G087620.1	CmUC05G087120.1	CaPanG001490.1;CaUC05G086170.1	CcUC05G088250.1
GrpSyn_000896	acyl-CoA dehydrogenase-related	2	1	1	1	ClPanG007170.1;Cla97C05G087820.2	CmUC05G087310.1	CaUC05G086360.1	CcUC05G088450.1
GrpSyn_000897	bromodomain and WD repeat-containing protein 1-like	2	1	1	1	ClPanG013130.1;Cla97Chr05:6205164-6211439:-	CmU531Chr05:6240255-6246488:-	CaUC05G086680.1	CicolChr05:6369281-6375542:-
GrpSyn_000898	Ubiquitin-conjugating enzyme E2 32	2	1	1	1	ClPanG014220.1;Cla97C05G088110.1	CmUC05G087580.1	CaUC05G086700.1	CcUC05G088810.1
GrpSyn_000899	1,4-dihydroxy-2-naphthoyl-CoA thioesterase 1-like	2	1	1	1	ClPanG001950.1;Cla97C05G088630.2	CmUC05G088110.1	CaUC05G087240.1	CcUC05G089410.1
GrpSyn_000900	MLP-like protein 43	1	1	1	2	Cla97C05G088790.2	CmUC05G088280.1	CaUC05G087370.1	CcUC05G089550.1;CcUC05G089560.1
GrpSyn_000901	protein TPLATE-like	2	1	1	1	ClPanG000520.1;Cla97C05G088930.2	CmUC05G088460.1	CaUC05G087540.1	CcUC05G089750.1
GrpSyn_000902	MDIS1-interacting receptor like kinase 2-like	1	1	2	1	Cla97C05G089030.1	CmUC05G088560.1	CaPanG015080.1;CaUC05G087640.1	CcUC05G089840.1
GrpSyn_000903	Unknown protein	1	1	1	2	Cla97C05G089070.1	CmUC05G088630.1	CaUC05G087690.1	CcPanG012880.1;CcUC05G089880.1
GrpSyn_000904	monocopper oxidase-like protein SKS1	2	1	1	1	ClPanG007230.1;Cla97C05G089130.2	CmUC05G088690.1	CaUC05G087750.1	CcUC05G089940.1
GrpSyn_000905	Pentatricopeptide repeat-containing protein	2	1	1	1	ClPanG008440.1;Cla97C05G089210.1	CmUC05G088770.1	CaUC05G087800.1	CcUC05G090030.1
GrpSyn_000906	Protein-serine/threonine phosphatase	2	1	1	1	ClPanG008860.1;Cla97C05G089520.2	CmUC05G089030.1	CaUC05G088050.1	CcUC05G090320.1
GrpSyn_000907	PTI1-like tyrosine-protein kinase	2	1	1	1	ClPanG010680.1;Cla97C05G089590.1	CmUC05G089100.1	CaUC05G088130.1	CcUC05G090400.1
GrpSyn_000908	DNA-directed RNA polymerases II, IV and V subunit 6A-like	1	1	1	2	Cla97C05G089840.2	CmUC05G089340.1	CaUC05G088380.1	CcPanG012360.1;CcUC05G090630.1
GrpSyn_000909	DNA mismatch repair protein	2	1	1	1	ClPanG012490.1;Cla97C05G090000.2	CmUC05G089500.1	CaUC05G088550.1	CcUC05G090790.1
GrpSyn_000910	O-glucosyltransferase rumi-like protein	2	1	1	1	ClPanG001660.1;Cla97C05G090040.2	CmUC05G089530.1	CaUC05G088580.1	CcUC05G090810.1
GrpSyn_000911	Cleavage and polyadenylation specificity factor subunit 2	2	1	1	1	ClPanG008510.1;Cla97C05G090200.2	CmUC05G089660.1	CaUC05G088750.1	CcUC05G090940.1
GrpSyn_000912	Prolyl-tRNA synthetase	2	1	1	1	ClPanG013830.1;Cla97C05G090370.2	CmUC05G089780.1	CaUC05G088870.1	CcUC05G091080.1
GrpSyn_000913	PPPDE domain-containing protein	2	1	1	1	ClPanG006810.1;Cla97C05G090440.2	CmUC05G089840.1	CaUC05G088950.1	CcUC05G091120.1
GrpSyn_000914	Reticulon-like protein	2	1	1	1	ClPanG001650.1;Cla97C05G090670.1	CmUC05G090080.1	CaUC05G089160.1	CcUC05G091340.1
GrpSyn_000915	WRKY domain-containing protein	2	1	1	1	ClPanG011810.1;Cla97C05G090930.2	CmUC05G090270.1	CaUC05G089350.1	CcUC05G091530.1
GrpSyn_000916	Pentatricopeptide repeat-containing protein	2	1	1	1	ClPanG022220.1;Cla97C05G091080.1	CmUC05G090390.1	CaUC05G089480.1	CcUC05G091620.1
GrpSyn_000917	50S ribosomal protein L33-like	2	1	1	1	ClPanG020800.1;Cla97C05G091590.2	CmUC05G090820.1	CaUC05G089930.1	CcUC05G092060.1
GrpSyn_000918	DNA helicase	2	1	1	1	ClPanG009320.1;Cla97C05G091920.2	CmUC05G091090.1	CaUC05G090220.1	CcUC05G092380.1
GrpSyn_000919	Pentatricopeptide repeat-containing protein	1	1	1	2	Cla97C05G092010.2	CmUC05G091190.1	CaUC05G090340.1	CcUC05G092480.1;CcUC05G092490.1
GrpSyn_000920	pre-rRNA-processing protein TSR2 homolog	2	1	1	1	ClPanG017320.1;Cla97C05G092250.2	CmUC05G091430.1	CaUC05G090610.1	CcUC05G092750.1
GrpSyn_000921	Protein of unknown function DUF829, transmembrane 53	2	1	1	1	ClPanG021470.1;Cla97C05G092320.1	CmUC05G091470.1	CaUC05G090650.1	CcUC05G092790.1
GrpSyn_000922	B3 domain-containing protein	2	1	1	1	ClPanG003140.1;Cla97C05G092330.1	CmUC05G091480.1	CaUC05G090660.1	CcUC05G092800.1
GrpSyn_000923	transcription repressor KAN1-like isoform X1	2	1	1	1	ClPanG012010.1;Cla97C05G092910.2	CmUC05G092080.1	CaUC05G091210.1	CcUC05G093410.1
GrpSyn_000924	Flavin-containing monooxygenase	2	1	1	1	ClPanG008540.1;Cla97C05G092920.2	CmUC05G092110.1	CaUC05G091220.1	CcUC05G093420.1
GrpSyn_000925	Major latex-like protein	2	1	1	1	ClPanG007730.1;Cla97C05G093300.1	CmUC05G092590.1	CaUC05G091660.1	CicolChr05:12704422-12706027:+
GrpSyn_000926	THO complex subunit 4D	2	1	1	1	ClPanG022460.1;Cla97C05G093540.2	CmUC05G092940.1	CaUC05G091950.1	CcUC05G094210.1
GrpSyn_000927	Cytochrome P450, putative	2	1	1	1	ClPanG020090.1;Cla97C05G093780.1	CmUC05G093210.1	CaUC05G092180.1	CcUC05G094430.1
GrpSyn_000928	Aldo_ket_red domain-containing protein	2	1	1	1	ClPanG008090.1;Cla97C05G094090.2	CmUC05G093620.1	CaUC05G092450.1	CcUC05G094740.1
GrpSyn_000929	mitochondrial import receptor subunit TOM20-like	1	1	1	2	Cla97C05G095060.2	CmUC05G094780.1	CaUC05G093500.1	CcPanG011560.1;CcUC05G095790.1
GrpSyn_000930	protein FATTY ACID EXPORT 5-like	1	1	1	1	Cla97Chr05:22478638-22488520:+	CmU531Chr05:22603419-22613337:+	CaUC05G093930.1	CcUC05G096520.1
GrpSyn_000931	glucose-6-phosphate/phosphate translocator 2, chloroplastic-like	2	1	1	1	ClPanG003190.1;Cla97C05G095800.2	CmUC05G095580.1	CaUC05G094190.1	CcUC05G096680.1
GrpSyn_000932	ABC transporter	1	1	2	1	Cla97C05G095980.1	CmUC05G095780.1	CaPanG007570.1;CaUC05G094330.1	CcUC05G096830.1
GrpSyn_000933	Autophagy-related protein 18f	2	1	1	1	ClPanG000850.1;Cla97C05G096000.2	CmUC05G095810.1	CaUC05G094370.1	CcUC05G096870.1
GrpSyn_000934	ABC transporter B family member 13-like	1	1	2	1	Cla97C05G096610.2	CmUC05G096540.1	CaPanG007920.1;CaUC05G095030.1	CcUC05G097510.1
GrpSyn_000935	Retrotransposon protein	2	1	1	1	ClPanG019720.1;Cla97Chr05:26017231-26020110:-	CmU531Chr05:26132492-26135371:-	CaUC05G095270.1	CicolChr05:25850895-25855328:-
GrpSyn_000936	Aspartyl protease family protein	2	1	1	1	ClPanG010650.1;Cla97C05G097040.1	CmUC05G097000.1	CaUC05G095440.1	CcUC05G097920.1
GrpSyn_000937	Protein FAM33A	1	1	2	1	Cla97C05G097070.2	CmUC05G097030.1	CaUC05G095470.1;CaUC05G095500.1	CcUC05G097960.1
GrpSyn_000938	Homeobox protein knotted-1-like 3 isoform X1	2	1	1	1	ClPanG018860.1;Cla97C05G097580.2	CmUC05G097530.1	CaUC05G096020.1	CcUC05G098460.1
GrpSyn_000939	protein PHOX1	2	1	1	1	ClPanG000710.1;Cla97C05G097650.1	CmUC05G097560.1	CaUC05G096060.1	CcUC05G098500.1
GrpSyn_000940	Protein TPR1-like isoform X1	2	1	1	1	ClPanG011380.1;Cla97C05G097690.1	CmUC05G097600.1	CaUC05G096100.1	CcUC05G098540.1
GrpSyn_000941	Cysteinyl-tRNA synthetase	2	1	1	1	ClPanG007780.1;Cla97C05G097740.2	CmUC05G097640.1	CaUC05G096140.1	CcUC05G098590.1
GrpSyn_000942	PX domain-containing protein	1	1	2	1	Cla97C05G097870.2	CmUC05G097770.1	CaPanG015260.1;CaUC05G096240.1	CcUC05G098690.1
GrpSyn_000943	AFG1-like ATPase	2	1	1	1	ClPanG003080.1;Cla97C05G098110.2	CmUC05G097950.1	CaUC05G096400.1	CcUC05G098890.1
GrpSyn_000944	Cryptochrome DASH	2	1	1	1	ClPanG002020.1;Cla97C05G098610.1	CmUC05G098380.1	CaUC05G096800.1	CcUC05G099290.1
GrpSyn_000945	Protein KAKU4	2	1	1	1	ClPanG021570.1;Cla97C05G098780.2	CmUC05G098510.1	CaUC05G096910.1	CcUC05G099440.1
GrpSyn_000946	NADH dehydrogenase [ubiquinone] iron-sulfur protein 2	1	1	1	1	Cla97C05G099000.2	CmUC05G098730.1	CaUC05G097120.1	CcUC05G099640.1
GrpSyn_000947	UDP-sulfoquinovose synthase, chloroplastic	1	1	2	1	Cla97C05G099180.1	CmUC05G098890.1	CaPanG007550.1;CaUC05G097290.1	CcUC05G099810.1
GrpSyn_000948	Cytochrome P450, putative	2	1	1	1	ClPanG007030.1;Cla97C05G099260.2	CmUC05G098960.1	CaUC05G097370.1	CcUC05G099900.1
GrpSyn_000949	receptor protein kinase CLAVATA1	2	1	1	1	ClPanG001730.1;Cla97C05G099500.1	CmUC05G099190.1	CaUC05G097630.1	CcUC05G100110.1
GrpSyn_000950	GTPase HflX	2	1	1	1	ClPanG002410.1;Cla97C05G100050.2	CmUC05G099690.1	CaUC05G098140.1	CcUC05G100670.1
GrpSyn_000951	jasmonate O-methyltransferase	1	1	2	1	Cla97C05G100160.1	CmUC05G099800.1	CaPanG007820.1;CaUC05G098240.1	CcUC05G100770.1
GrpSyn_000952	Cysteine/Histidine-rich C1 domain family protein	1	1	2	1	Cla97C05G100330.2	CmUC05G099940.1	CaPanG010630.1;CaUC05G098380.1	CcUC05G100900.1
GrpSyn_000953	protein WEAK CHLOROPLAST MOVEMENT UNDER BLUE LIGHT 1-like	1	1	2	1	Cla97C05G101460.2	CmUC05G101090.1	CaPanG015010.1;CaUC05G099490.1	CcUC05G101980.1
GrpSyn_000954	alpha/beta-Hydrolases superfamily protein	2	1	1	1	ClPanG021650.1;Cla97C05G101610.2	CmUC05G101220.1	CaUC05G099620.1	CcUC05G102110.1
GrpSyn_000955	Triacylglycerol lipase	2	1	1	1	ClPanG011120.1;Cla97C05G101630.1	CmUC05G101240.1	CaUC05G099630.1	CcUC05G102130.1
GrpSyn_000956	BHLH transcription factor	2	1	1	1	ClPanG019380.1;Cla97C05G101640.2	CmUC05G101260.1	CaUC05G099660.1	CcUC05G102140.1
GrpSyn_000957	HXXXD-type acyl-transferase family protein	2	1	1	1	ClPanG003570.1;Cla97C05G101690.2	CmUC05G101310.1	CaUC05G099730.1	CcUC05G102230.1
GrpSyn_000958	Xanthine/uracil permease family protein	2	1	1	1	ClPanG007280.1;Cla97C05G102390.2	CmUC05G101900.1	CaUC05G100340.1	CcUC05G102820.1
GrpSyn_000959	U-box domain-containing protein 44-like	2	1	1	1	ClPanG006750.1;Cla97C05G102480.1	CmUC05G102000.1	CaUC05G100410.1	CcUC05G102920.1
GrpSyn_000960	Plasma membrane intrinsic protein	2	1	1	1	ClPanG012570.1;Cla97C05G102650.1	CmUC05G102220.1	CaUC05G100630.1	CcUC05G103180.1
GrpSyn_000961	Dolichyl-diphosphooligosaccharide--protein glycosyltransferase subunit 1	2	1	1	1	ClPanG019990.1;Cla97C05G102690.2	CmUC05G102270.1	CaUC05G100670.1	CicolChr05:31029114-31033568:-
GrpSyn_000962	4-coumarate--CoA ligase	2	1	1	1	ClPanG019860.1;Cla97C05G103120.1	CmUC05G102650.1	CaUC05G101050.1	CcUC05G103600.1
GrpSyn_000963	cell division control protein 2 homolog	1	1	2	1	Cla97Chr05:31573147-31574261:+	CmU531Chr05:31770635-31771749:+	CaUC05G101320.1;CaUC05G101350.1	CicolChr05:31658284-31659404:+
GrpSyn_000964	Alkaline/neutral invertase	2	1	1	1	ClPanG008580.1;Cla97C05G103380.1	CmUC05G102900.1	CaUC05G101360.1	CcUC05G103910.1
GrpSyn_000965	glycine-rich RNA-binding protein GRP1A-like	2	1	1	1	ClPanG006680.1;Cla97C05G103530.2	CmUC05G103020.1	CaUC05G101490.1	CcUC05G104040.1
GrpSyn_000966	DExH-box ATP-dependent RNA helicase DExH3	2	1	1	1	ClPanG017770.1;Cla97C05G103870.2	CmUC05G103310.1	CaUC05G101760.1	CcUC05G104320.1
GrpSyn_000967	ABC transporter G family member 7	2	1	1	1	ClPanG007360.1;Cla97C05G103960.2	CmUC05G103380.1	CaUC05G101840.1	CcUC05G104400.1
GrpSyn_000968	Chaperone protein dnaJ 15	1	1	2	1	Cla97C05G104380.1	CmUC05G103710.1	CaUC05G102190.1;CaUC05G102200.1	CcUC05G104780.1
GrpSyn_000969	Unknown protein	2	1	1	1	ClPanG019640.1;Cla97C05G104400.2	CmUC05G103730.1	CaUC05G102220.1	CcUC05G104800.1
GrpSyn_000970	P-loop containing nucleoside triphosphate hydrolases superfamily protein	2	1	1	1	ClPanG008500.1;Cla97C05G104970.2	CmUC05G104260.1	CaUC05G102760.1	CcUC05G105380.1
GrpSyn_000971	Protein CHUP1	1	1	2	1	Cla97C05G104990.2	CmUC05G104270.1	CaPanG001950.1;CaUC05G102770.1	CcUC05G105390.1
GrpSyn_000972	transcription factor bHLH49-like	2	1	1	1	ClPanG017630.1;Cla97C05G105370.2	CmUC05G104570.1	CaUC05G103090.1	CcUC05G105710.1
GrpSyn_000973	ureide permease 1-like	1	1	2	1	Cla97C05G105690.2	CmUC05G104850.1	CaPanG008370.1;CaUC05G103380.1	CcUC05G106010.1
GrpSyn_000974	1,4-alpha-D-glucan glucanohydrolase	2	1	1	1	ClPanG012950.1;Cla97C05G106640.2	CmUC05G105680.1	CaUC05G104240.1	CcUC05G106910.1
GrpSyn_000975	Phospholipid-transporting ATPase	2	1	1	1	ClPanG010810.1;Cla97C05G106940.2	CmUC05G105950.1	CaUC05G104480.1	CcUC05G107180.1
GrpSyn_000976	Pectin lyase-like superfamily protein	2	1	1	1	ClPanG015850.1;Cla97C05G107710.2	CmUC05G106640.1	CaUC05G105170.1	CcUC05G107830.1
GrpSyn_000977	Annexin	2	1	1	1	ClPanG018020.1;Cla97C05G108960.2	CmUC05G107800.1	CaUC05G106390.1	CcUC05G109050.1
GrpSyn_000978	Phosphatidylinositol 4-phosphate 5-kinase	2	1	1	1	ClPanG020660.1;Cla97C05G109110.1	CmUC05G107940.1	CaUC05G106510.1	CcUC05G109180.1
GrpSyn_000979	aspartyl protease AED3	1	1	2	1	Cla97C05G109130.2	CmUC05G107970.1	CaUC05G106530.1;CaUC05G106540.1	CcUC05G109200.1
GrpSyn_000980	DNA primase large subunit	2	1	1	1	ClPanG009300.1;Cla97C06G111410.1	CmUC06G110120.1	CaUC06G106820.1	CcUC06G111450.1
GrpSyn_000981	Ferric reduction oxidase 8	2	1	1	1	ClPanG002980.1;Cla97C06G111300.2	CmUC06G110020.1	CaUC06G106930.1	CcUC06G111340.1
GrpSyn_000982	small acidic protein-like isoform X2	2	1	1	1	ClPanG018930.1;Cla97C06G111110.1	CmUC06G109830.1	CaUC06G107130.1	CcUC06G111170.1
GrpSyn_000983	Cytochrome P450	2	1	1	1	ClPanG003040.1;Cla97C06G110850.1	CmUC06G109610.1	CaUC06G107360.1	CcUC06G110940.1
GrpSyn_000984	Cellulose synthase	2	1	1	1	ClPanG017980.1;Cla97C06G110760.2	CmUC06G109540.1	CaUC06G107430.1	CcUC06G110880.1
GrpSyn_000985	something about silencing protein 10	2	1	1	1	ClPanG000640.1;Cla97C06G110360.2	CmUC06G109210.1	CaUC06G107790.1	CcUC06G110460.1
GrpSyn_000986	Natterin-3 like	1	1	2	1	Cla97C06G110180.2	CmUC06G109020.1	CaUC06G107990.1;CaUC06G108000.1	CcUC06G110270.1
GrpSyn_000987	t-SNARE coiled-coil homology domain-containing protein	1	1	2	1	Cla97C06G109770.2	CmUC06G108610.1	CaPanG004010.1;CaUC06G108430.1	CcUC06G109830.1
GrpSyn_000988	Phospholipase D	1	1	2	1	Cla97C06G109450.2	CmUC06G108300.1	CaPanG004120.1;CaUC06G108720.1	CcUC06G109540.1
GrpSyn_000989	Carotenoid cleavage dioxygenase 7	2	1	1	1	ClPanG010160.1;Cla97C06G111770.1	CmUC06G110470.1	CaUC06G109020.1	CcUC06G111790.1
GrpSyn_000990	NAC domain-containing protein	2	1	1	1	ClPanG019440.1;Cla97C06G112090.1	CmUC06G110760.1	CaUC06G109310.1	CcUC06G112150.1
GrpSyn_000991	transcription factor UNE10	2	1	1	1	ClPanG022280.1;Cla97C06G112360.1	CmUC06G111040.1	CaUC06G109540.1	CcUC06G112390.1
GrpSyn_000992	PAP_fibrillin domain-containing protein	2	1	1	1	ClPanG001710.1;Cla97C06G112390.2	CmUC06G111070.1	CaUC06G109570.1	CcUC06G112420.1
GrpSyn_000993	Sphingoid long-chain bases kinase 2	2	1	1	1	ClPanG007150.1;Cla97C06G112810.1	CmUC06G111450.1	CaUC06G109980.1	CcUC06G112840.1
GrpSyn_000994	PLAC8 family protein	2	1	1	1	ClPanG008690.1;Cla97C06G112890.2	CmUC06G111520.1	CaUC06G110050.1	CcUC06G112900.1
GrpSyn_000995	pollen-specific leucine-rich repeat extensin-like protein 3	1	1	2	1	Cla97C06G112920.1	CmU531Chr06:4041911-4042732:+	CaUC06G110090.1;CaUC06G110110.1	CicolChr06:4069485-4070254:+
GrpSyn_000996	Unknown protein	2	1	1	1	ClPanG012090.1;Cla97C06G113320.2	CmUC06G111930.1	CaUC06G110470.1	CicolChr06:4397312-4401368:+
GrpSyn_000997	abietadienol/abietadienal oxidase	2	1	1	1	ClPanG019220.1;Cla97C06G113560.1	CmUC06G112150.1	CaUC06G110660.1	CcUC06G113510.1
GrpSyn_000998	30S ribosomal protein S6	2	1	1	1	Cla97C06G113840.2;Cla97C06G113850.2	CmUC06G112410.1	CaUC06G110940.1	CcUC06G113770.1
GrpSyn_000999	MYB transcription factor	2	1	1	1	ClPanG018000.1;Cla97C06G114210.1	CmUC06G112710.1	CaUC06G111280.1	CcUC06G114100.1
GrpSyn_001000	condensin-2 complex subunit D3	1	1	1	2	Cla97C06G114550.2	CmUC06G113040.1	CaUC06G111620.1	CcUC06G114440.1;CcUC06G114460.1
GrpSyn_001001	anaphase-promoting complex subunit 7	1	1	2	1	Cla97C06G114810.2	CmUC06G113250.1	CaUC06G111820.1;CaUC06G111840.1	CcUC06G114690.1
GrpSyn_001002	BRCT domain-containing protein	1	1	2	1	Cla97C06G114970.2	CmUC06G113430.1	CaPanG007560.1;CaUC06G111990.1	CcUC06G114840.1
GrpSyn_001003	Unknown protein	2	1	1	1	ClPanG003530.1;Cla97C06G115000.2	CmUC06G113470.1	CaUC06G112040.1	CcUC06G114880.1
GrpSyn_001004	Peroxidase	2	1	1	1	ClPanG011310.1;Cla97C06G115010.1	CmUC06G113480.1	CaUC06G112050.1	CcUC06G114890.1
GrpSyn_001005	AP-5 complex subunit mu	2	1	1	1	ClPanG000450.1;Cla97C06G115160.1	CmUC06G113620.1	CaUC06G112210.1	CicolChr06:6259186-6264269:-
GrpSyn_001006	Phytocyanin domain-containing protein	2	1	1	1	ClPanG020780.1;Cla97C06G115530.1	CmUC06G113980.1	CaUC06G112610.1	CcUC06G115390.1
GrpSyn_001007	Amine oxidase	2	1	1	1	ClPanG010870.1;Cla97C06G115610.1	CmUC06G114070.1	CaUC06G112700.1	CcUC06G115510.1
GrpSyn_001008	Amine oxidase	1	1	1	1	Cla97Chr06:6743946-6756813:-	CmUC06G114110.1	CaUC06G112730.1	CcUC06G115590.1
GrpSyn_001009	P-loop containing nucleoside triphosphate hydrolases superfamily protein	2	1	1	1	ClPanG014760.1;Cla97C06G116320.2	CmUC06G114700.1	CaUC06G113440.1	CcUC06G116250.1
GrpSyn_001010	ULP_PROTEASE domain-containing protein	1	1	2	1	Cla97Chr06:7507729-7508002:+	CmU531Chr06:7546429-7546702:+	CaUC06G113450.1;CaUC06G113460.1	CicolChr06:7862139-7862414:+
GrpSyn_001011	Unknown protein	1	1	1	1	Cla97C06G116440.2	CmUC06G114790.1	CaUC06G113540.1	CcUC06G116340.1
GrpSyn_001012	Repetitive proline-rich cell wall protein 1-like	1	1	1	1	Cla97C06G116560.1	CmUC06G114910.1	CaUC06G113630.1	CcUC06G116450.1
GrpSyn_001013	Mycolic acid cyclopropane synthase	1	1	1	2	Cla97C06G116930.2	CmUC06G115230.1	CaUC06G113920.1	CcUC06G116780.1;CcUC06G116800.1
GrpSyn_001014	DEAD-box ATP-dependent RNA helicase 51	1	1	2	1	Cla97C06G117490.1	CmUC06G115870.1	CaPanG008110.1;CaUC06G114580.1	CcUC06G117250.1
GrpSyn_001015	small subunit processome component 20 homolog	2	1	1	1	ClPanG017450.1;Cla97C06G117710.2	CmUC06G116110.1	CaUC06G114800.1	CcUC06G117640.1
GrpSyn_001016	Histone-lysine N-methyltransferase, H3 lysine-79 specific-like isoform X1	1	1	2	1	Cla97C06G117730.1	CmUC06G116130.1	CaPanG008190.1;CaUC06G114820.1	CcUC06G117660.1
GrpSyn_001017	transmembrane protein 234 homolog	2	1	1	1	ClPanG022690.1;Cla97C06G118670.2	CmUC06G117130.1	CaUC06G114930.1	CcUC06G118630.1
GrpSyn_001018	Coiled-coil domain-containing protein 9-like	1	1	1	1	Cla97C06G118250.2	CmUC06G116770.1	CaUC06G115430.1	CcUC06G118200.1
GrpSyn_001019	alpha/beta-Hydrolases superfamily protein	1	1	1	2	Cla97C06G118020.1	CmUC06G116480.1	CaUC06G115570.1	CcPanG025100.1;CicolChr06:11740311-11745941:+
GrpSyn_001020	ninja-family protein mc410-like	1	1	1	1	Cla97C06G118760.1	CmUC06G117220.1	CaUC06G115840.1	CcUC06G118720.1
GrpSyn_001021	Non-specific serine/threonine protein kinase	2	1	1	1	ClPanG010090.1;Cla97C06G118910.1	CmUC06G117370.1	CaUC06G115990.1	CcUC06G119150.1
GrpSyn_001022	WAT1-related protein	2	1	1	1	ClPanG012290.1;Cla97C06G119480.1	CmUC06G118350.1	CaUC06G116740.1	CcUC06G119930.1
GrpSyn_001023	Auxin-responsive protein	2	1	1	1	ClPanG004100.1;Cla97C06G119700.2	CmUC06G118590.1	CaUC06G117000.1	CcUC06G120180.1
GrpSyn_001024	myb family transcription factor EFM-like	2	1	1	1	ClPanG014030.1;Cla97C06G119790.1	CmUC06G118700.1	CaUC06G117110.1	CcUC06G120290.1
GrpSyn_001025	CCR4-NOT transcription complex subunit 10	1	1	2	1	Cla97C06G120650.2	CmUC06G119700.1	CaPanG008490.1;CaUC06G117320.1	CcUC06G121220.1
GrpSyn_001026	Cytochrome P450 family protein	2	1	1	1	ClPanG011550.1;Cla97C06G120380.1	CmUC06G119430.1	CaUC06G117610.1	CcUC06G120930.1
GrpSyn_001027	H(+)-exporting diphosphatase	2	1	1	1	ClPanG020000.1;Cla97C06G120940.2	CmUC06G119960.1	CaUC06G118230.1	CcUC06G121430.1
GrpSyn_001028	Flavin-containing monooxygenase	1	1	2	1	Cla97C06G121115.1	CmUC06G120160.1	CaUC06G118480.1;CaUC06G118490.1	CcUC06G121710.1
GrpSyn_001029	WD repeat-containing protein 76	2	1	1	1	ClPanG017900.1;Cla97C06G121310.1	CmUC06G120370.1	CaUC06G118680.1	CcUC06G121940.1
GrpSyn_001030	Plasma membrane ATPase	1	1	2	1	Cla97C06G121320.2	CmUC06G120380.1	CaPanG007640.1;CaUC06G118690.1	CcUC06G121950.1
GrpSyn_001031	CBL-interacting serine/threonine-protein kinase 6	2	1	1	1	ClPanG004080.1;Cla97C06G121490.1	CmUC06G120580.1	CaUC06G118910.1	CcUC06G122160.1
GrpSyn_001032	Transmembrane 9 superfamily member	2	1	1	1	ClPanG017370.1;Cla97C06G121630.2	CmUC06G120730.1	CaUC06G119020.1	CcUC06G122260.1
GrpSyn_001033	histone-lysine N-methyltransferase ASHR3	2	1	1	1	ClPanG008800.1;Cla97C06G121920.1	CmUC06G121000.1	CaUC06G119290.1	CcUC06G122510.1
GrpSyn_001034	Xyloglucan endotransglucosylase/hydrolase	2	1	1	1	ClPanG012460.1;Cla97C06G122580.2	CmUC06G121520.1	CaUC06G119800.1	CcUC06G123090.1
GrpSyn_001035	WD repeat-containing protein 75	1	1	2	1	Cla97C06G122910.1	CmUC06G121810.1	CaPanG007590.1;CaUC06G120110.1	CcUC06G123400.1
GrpSyn_001036	phospholipase A2-alpha	2	1	1	1	ClPanG012250.1;Cla97C06G123370.1	CmUC06G122280.1	CaUC06G120610.1	CcUC06G123890.1
GrpSyn_001037	isoamylase 1, chloroplastic	1	1	2	1	Cla97C06G123430.2	CmUC06G122320.1	CaPanG015150.1;CaUC06G120650.1	CcUC06G123940.1
GrpSyn_001038	Terpene cyclase/mutase family member	2	1	1	1	ClPanG019420.1;Cla97C06G123560.2	CmUC06G122440.1	CaUC06G120790.1	CcUC06G124050.1
GrpSyn_001039	Glycosyl hydrolase family protein	1	1	2	1	Cla97C06G123590.2	CmUC06G122460.1	CaPanG001550.1;CaUC06G120810.1	CcUC06G124070.1
GrpSyn_001040	Ribosomal protein L19	1	1	2	1	Cla97C06G123710.1	CmUC06G122570.1	CaPanG007790.1;CaUC06G120920.1	CcUC06G124190.1
GrpSyn_001041	Protein of unknown function (DUF789)	2	1	1	1	ClPanG009240.1;Cla97C06G124160.2	CmUC06G122970.1	CaUC06G121330.1	CcUC06G124590.1
GrpSyn_001042	Squamosa promoter-binding-like protein 6	1	1	2	1	Cla97C06G125010.2	CmUC06G123750.1	CaUC06G122060.1;CaUC06G122070.1	CcUC06G125390.1
GrpSyn_001043	protein LONGIFOLIA 1-like	2	1	1	1	ClPanG007570.1;Cla97C06G125100.2	CmUC06G123810.1	CaUC06G122130.1	CcUC06G125480.1
GrpSyn_001044	Kinase, putative	2	1	1	1	ClPanG019240.1;Cla97C06G125550.2	CmUC06G124200.1	CaUC06G122620.1	CcUC06G125920.1
GrpSyn_001045	NAC domain-containing protein	2	1	1	1	ClPanG018790.1;Cla97C06G125640.1	CmUC06G124280.1	CaUC06G122690.1	CcUC06G126010.1
GrpSyn_001046	myb-related protein 306-like	1	1	2	1	Cla97C06G125830.2	CmUC06G124430.1	CaPanG007930.1;CaUC06G122840.1	CcUC06G126160.1
GrpSyn_001047	ABC transporter A family member 7-like	2	1	1	1	ClPanG010140.1;Cla97C06G125920.1	CmUC06G124510.1	CaUC06G122930.1	CcUC06G126240.1
GrpSyn_001048	mannose-1-phosphate guanyltransferase alpha	2	1	1	1	ClPanG006850.1;Cla97C06G126270.2	CmUC06G124890.1	CaUC06G123310.1	CcUC06G126590.1
GrpSyn_001049	trehalose phosphate synthase	1	1	2	1	Cla97C06G126510.1	CmUC06G125070.1	CaPanG008610.1;CaUC06G123510.1	CcUC06G126790.1
GrpSyn_001050	Transcription factor MYB98-like	1	1	2	1	Cla97C06G126680.1	CmUC06G125240.1	CaPanG014870.1;CaUC06G123660.1	CcUC06G126970.1
GrpSyn_001051	Protein DETOXIFICATION	1	1	1	2	Cla97C06G127110.2	CmUC06G125630.1	CaUC06G124030.1	CcPanG013030.1;CcUC06G127350.1
GrpSyn_001052	Galactinol--sucrose galactosyltransferase	2	1	1	1	ClPanG007590.1;Cla97C06G127210.2	CmUC06G125720.1	CaUC06G124130.1	CcUC06G127480.1
GrpSyn_001053	CBS domain-containing protein CBSCBSPB5	2	1	1	1	ClPanG006600.1;Cla97C06G127710.2	CmUC06G126150.1	CaUC06G124600.1	CcUC06G127940.1
GrpSyn_001054	APO protein 3, mitochondrial-like	1	1	2	1	Cla97C06G128150.2	CmUC06G126540.1	CaUC06G125000.1;CaUC06G125070.1	CcUC06G128340.1
GrpSyn_001055	Arabinose 5-phosphate isomerase KdsD	2	1	1	1	ClPanG007540.1;Cla97C07G129400.1	CmUC07G127720.1	CaUC07G126110.1	CcUC07G129600.1
GrpSyn_001056	NAC domain-containing protein	2	1	1	1	ClPanG000840.1;Cla97C07G129410.1	CmUC07G127740.1	CaUC07G126120.1	CcUC07G129620.1
GrpSyn_001057	protein CHROMATIN REMODELING 8-like	1	1	2	1	Cla97C07G129440.1	CmUC07G127780.1	CaPanG004210.1;CaUC07G126140.1	CcUC07G129660.1
GrpSyn_001058	phospholipid--sterol O-acyltransferase isoform X1	2	1	1	1	ClPanG014040.1;Cla97C07G129520.1	CmUC07G127880.1	CaUC07G126220.1	CcUC07G129760.1
GrpSyn_001059	homeobox-leucine zipper protein HDG2-like	2	1	1	1	ClPanG019480.1;Cla97C07G129650.2	CmUC07G127980.1	CaUC07G126340.1	CcUC07G129860.1
GrpSyn_001060	subtilisin-like protease SBT1.2	1	1	2	1	Cla97C07G129690.2	CmUC07G128020.1	CaPanG004200.1;CaUC07G126380.1	CcUC07G129900.1
GrpSyn_001061	26S proteasome regulatory subunit 4 homolog	1	1	1	2	Cla97C07G129900.2	CmUC07G128250.1	CaUC07G126590.1	CcUC07G130120.1;CcUC07G130140.1
GrpSyn_001062	Pectate lyase	1	1	2	1	Cla97C07G129970.2	CmUC07G128340.1	CaPanG007970.1;CaUC07G126690.1	CcUC07G130240.1
GrpSyn_001063	Unknown protein	2	1	1	1	ClPanG018880.1;Cla97C07G130160.1	CmUC07G128530.1	CaUC07G126840.1	CcUC07G130390.1
GrpSyn_001064	S-adenosyl-L-methionine-dependent methyltransferases superfamily protein	1	1	2	1	Cla97C07G130680.1	CmUC07G129010.1	CaPanG008540.1;CaUC07G127280.1	CcUC07G130840.1
GrpSyn_001065	ATP-dependent DNA helicase	2	1	1	1	ClPanG001790.1;Cla97C07G130730.1	CmUC07G129060.1	CaUC07G127330.1	CcUC07G130890.1
GrpSyn_001066	TDBD domain-containing protein	2	1	1	1	ClPanG002990.1;Cla97C07G131500.1	CmUC07G129710.1	CaUC07G128010.1	CcUC07G131710.1
GrpSyn_001067	pumilio homolog 1-like	1	1	2	1	Cla97C07G131800.2	CmUC07G130040.1	CaPanG004070.1;CaUC07G128330.1	CcUC07G132030.1
GrpSyn_001068	Tropinone reductase-like protein	2	1	1	1	ClPanG012740.1;Cla97C07G131890.2	CmUC07G130110.1	CaUC07G128400.1	CcUC07G132120.1
GrpSyn_001069	Cucumisin	1	1	1	1	Cla97Chr07:3732954-3734112:+	CmU531Chr07:3787865-3789024:+	CaUC07G128500.1	CcUC07G132230.1
GrpSyn_001070	Alpha crystallin/Hsp20 domain-containing protein	1	1	2	1	Cla97Chr07:4071608-4072202:-	CmU531Chr07:4113627-4114221:-	CaUC07G128700.1;CaUC07G128790.1	CicolChr07:4475052-4475670:-
GrpSyn_001071	glycosyltransferase family 64 protein C4	2	1	1	1	ClPanG013000.1;Cla97C07G132510.2	CmUC07G130690.1	CaUC07G128990.1	CcUC07G132790.1
GrpSyn_001072	Omega-3 fatty acid desaturase	2	1	1	1	ClPanG000820.1;Cla97C07G132750.1	CmUC07G130910.1	CaUC07G129190.1	CcUC07G132970.1
GrpSyn_001073	Protein-serine/threonine phosphatase	1	1	1	2	Cla97C07G132790.1	CmUC07G130950.1	CaUC07G129230.1	CcPanG009660.1;CcUC07G133020.1
GrpSyn_001074	multiple inositol polyphosphate phosphatase 1-like isoform X1	1	1	1	2	Cla97C07G132950.2	CmUC07G131080.1	CaUC07G129360.1	CcUC07G133180.1;CcUC07G133190.1
GrpSyn_001075	Mannosyl-glycoprotein endo-beta-N-acetylglucosaminidase	1	1	2	1	Cla97C07G133020.2	CmUC07G131150.1	CaUC07G129440.1;CaUC07G129450.1	CcUC07G133250.1
GrpSyn_001076	SNF2 domain-containing protein CLASSY 1-like	2	1	1	1	ClPanG007600.1;Cla97C07G133110.2	CmUC07G131250.1	CaUC07G129520.1	CcUC07G133340.1
GrpSyn_001077	GATA-N domain-containing protein	2	1	1	1	ClPanG022480.1;Cla97C07G133330.2	CmUC07G131480.1	CaUC07G129770.1	CcUC07G133580.1
GrpSyn_001078	vacuolar fusion protein CCZ1 homolog B-like isoform X1	1	1	1	2	Cla97C07G133730.2	CmUC07G131940.1	CaUC07G130160.1	CcPanG002060.1;CcUC07G134000.1
GrpSyn_001079	Ubiquitin conjugating enzyme	1	1	1	2	Cla97C07G133910.1	CmUC07G132170.1	CaUC07G130550.1	CcPanG024080.1;CcUC07G134250.1
GrpSyn_001080	Annexin	1	1	2	1	ClPanG005310.1	CmUC07G132570.1	CaPanG004000.1;CaUC07G131070.1	CcUC07G134650.1
GrpSyn_001081	respiratory burst oxidase homolog protein A-like	2	1	1	1	ClPanG011010.1;Cla97C07G134970.1	CmUC07G133520.1	CaUC07G131930.1	CcUC07G135540.1
GrpSyn_001082	S-adenosyl-L-methionine-dependent methyltransferases superfamily protein	1	1	2	1	Cla97C07G135650.1	CmUC07G134170.1	CaUC07G132510.1;CaUC07G132530.1	CcUC07G136250.1
GrpSyn_001083	cytochrome c oxidase assembly protein COX11, mitochondrial	1	1	2	1	Cla97C07G136360.2	CmUC07G135020.1	CaUC07G133440.1;CaUC07G133450.1	CcUC07G137310.1
GrpSyn_001084	multiple organellar RNA editing factor 8, chloroplastic/mitochondrial	2	1	1	1	ClPanG018800.1;Cla97C07G136720.2	CmUC07G135460.1	CaUC07G133810.1	CcUC07G137760.1
GrpSyn_001085	cytochrome c oxidase assembly protein COX15	2	1	1	1	ClPanG022510.1;Cla97C07G136840.2	CmUC07G135580.1	CaUC07G133910.1	CcUC07G137870.1
GrpSyn_001086	pathogen-related protein-like	1	1	1	2	Cla97C07G136950.1	CmUC07G135680.1	CaUC07G134020.1	CcUC07G137980.1;CcUC07G137990.1
GrpSyn_001087	Anaphase-promoting complex subunit 5	2	1	1	1	ClPanG021580.1;Cla97C07G137120.2	CmUC07G135830.1	CaUC07G134160.1	CcUC07G138130.1
GrpSyn_001088	Lipoxygenase	1	1	1	2	Cla97C07G137200.2	CmUC07G135880.1	CaUC07G134210.1	CcUC07G138210.1;CcUC07G138230.1
GrpSyn_001089	DExH-box ATP-dependent RNA helicase DExH6 isoform X1	1	1	2	1	Cla97C07G137530.2	CmUC07G136180.1	CaPanG004180.1;CaUC07G134520.1	CcUC07G138550.1
GrpSyn_001090	O-fucosyltransferase family protein	2	1	1	1	ClPanG000580.1;Cla97C07G141070.2	CmUC07G139560.1	CaUC07G134830.1	CcUC07G142040.1
GrpSyn_001091	Ubiquitin-like protein ATG12	1	1	2	1	Cla97C07G140800.1	CmUC07G139330.1	CaUC07G135040.1;CaUC07G135060.1	CcUC07G141790.1
GrpSyn_001092	glyoxylate/succinic semialdehyde reductase 2, chloroplastic-like	2	1	1	1	ClPanG012830.1;Cla97C07G140630.2	CmUC07G139090.1	CaUC07G135290.1	CcUC07G141580.1
GrpSyn_001093	Serine/threonine-protein phosphatase 2A 55 kDa regulatory subunit B	2	1	1	1	ClPanG011250.1;Cla97C07G140460.1	CmUC07G138870.1	CaUC07G135490.1	CcUC07G141370.1
GrpSyn_001094	homeobox-leucine zipper protein GLABRA 2-like	2	1	1	1	ClPanG017790.1;Cla97C07G139940.2	CmUC07G138420.1	CaUC07G135920.1	CcUC07G140900.1
GrpSyn_001095	titin homolog	1	1	2	1	Cla97C07G139730.2	CmUC07G138220.1	CaPanG015090.1;CaUC07G136110.1	CcUC07G140690.1
GrpSyn_001096	palmitoyl-monogalactosyldiacylglycerol delta-7 desaturase, chloroplastic-like	2	1	1	1	ClPanG006930.1;Cla97C07G139355.1	CmUC07G137850.1	CaUC07G136470.1	CcUC07G140260.1
GrpSyn_001097	CUE domain-containing protein	2	1	1	1	ClPanG007510.1;Cla97C07G139230.1	CmUC07G137740.1	CaUC07G136570.1	CcUC07G140150.1
GrpSyn_001098	Tify domain-containing protein	2	1	1	1	ClPanG014070.1;Cla97C07G138470.2	CmUC07G137090.1	CaUC07G137210.1	CicolChr07:25636815-25640965:-
GrpSyn_001099	UvrABC system protein C	2	1	1	1	ClPanG022780.1;Cla97C07G138230.1	CmUC07G136820.1	CaUC07G137440.1	CcUC07G139270.1
GrpSyn_001100	Unknown protein	2	1	1	1	ClPanG011370.1;Cla97Chr07:25550917-25555040:+	CmU531Chr07:25494805-25498942:+	CaUC07G137820.1	CcUC07G138920.1
GrpSyn_001101	gamma aminobutyrate transaminase 1, mitochondrial	2	1	1	1	ClPanG017740.1;Cla97C07G137660.2	CmUC07G136300.1	CaUC07G138060.1	CcUC07G138690.1
GrpSyn_001102	NAC domain-containing protein	2	1	1	1	ClPanG022410.1;Cla97C07G142280.1	CmUC07G140530.1	CaUC07G138910.1	CcUC07G143150.1
GrpSyn_001103	ACT domain-containing protein	1	1	2	1	Cla97C07G142360.1	CmUC07G140590.1	CaPanG018420.1;CaUC07G138990.1	CcUC07G143230.1
GrpSyn_001104	phosphoglucan, water dikinase, chloroplastic	2	1	1	1	ClPanG001420.1;Cla97C07G142470.2	CmUC07G140720.1	CaUC07G139120.1	CcUC07G143360.1
GrpSyn_001105	AUGMIN subunit 5	1	1	2	1	Cla97C07G143030.2	CmUC07G141230.1	CaPanG007450.1;CaUC07G139630.1	CcUC07G143920.1
GrpSyn_001106	O-fucosyltransferase family protein	1	2	1	1	Cla97C07G143090.2	CmUC07G141280.1;CmUC07G141340.1	CaUC07G139680.1	CcUC07G143970.1
GrpSyn_001107	pirin-like protein	1	1	2	1	Cla97C07G143710.2	CmUC07G141970.1	CaUC07G140330.1;CaUC07G140340.1	CcUC07G144570.1
GrpSyn_001108	NAD(P)-linked oxidoreductase superfamily protein	2	1	1	1	ClPanG018980.1;Cla97C07G143780.2	CmUC07G142030.1	CaUC07G140420.1	CcUC07G144640.1
GrpSyn_001109	polyadenylate-binding protein-interacting protein 12	2	1	1	1	ClPanG007060.1;Cla97C07G144490.1	CmUC07G142650.1	CaUC07G141000.1	CcUC07G145260.1
GrpSyn_001110	GDSL esterase/lipase	2	1	1	1	ClPanG003940.1;Cla97C08G144920.2	CmUC08G143250.1	CaUC08G141530.1	CcUC08G145870.1
GrpSyn_001111	Beta-galactosidase	1	1	1	1	Cla97C08G145000.1	CmUC08G143320.1	CaUC08G141610.1	CcUC08G145970.1
GrpSyn_001112	AB hydrolase-1 domain-containing protein	2	1	1	1	ClPanG022300.1;Cla97C08G146090.1	CmUC08G144550.1	CaUC08G142710.1	CcUC08G147010.1
GrpSyn_001113	Cellulose synthase	2	1	1	1	ClPanG021800.1;Cla97C08G146150.2	CmUC08G144610.1	CaUC08G142770.1	CcUC08G147100.1
GrpSyn_001114	40S ribosomal protein SA	1	1	1	2	Cla97C08G146520.2	CmUC08G145090.1	CaUC08G143070.1	CcUC08G147450.1;CcUC08G147470.1
GrpSyn_001115	angio-associated migratory cell protein	1	1	1	2	Cla97C08G146510.2	CmUC08G145080.1	CaUC08G143080.1	CcUC08G147440.1;CcUC08G147460.1
GrpSyn_001116	Protein of unknown function (DUF3511)	1	1	1	1	Cla97C08G146860.2	CmUC08G145520.1	CaUC08G143350.1	CcUC08G147720.1
GrpSyn_001117	importin beta-like SAD2	1	1	2	1	Cla97C08G147150.2	CmUC08G145860.1	CaPanG007630.1;CaUC08G143940.1	CcUC08G148340.1
GrpSyn_001118	DIS3-like exonuclease 2	2	1	1	1	ClPanG003270.1;Cla97C08G148240.2	CmUC08G147280.1	CaUC08G145080.1	CcUC08G149550.1
GrpSyn_001119	Protein Ycf2	1	1	1	1	Cla97C08G148270.2	CmUC08G147310.1	CaUC08G145110.1	CcUC08G149580.1
GrpSyn_001120	NAC domain-containing protein	2	1	1	1	ClPanG022130.1;Cla97C08G148620.1	CmUC08G147710.1	CaUC08G145490.1	CcUC08G149990.1
GrpSyn_001121	Photosystem I P700 chlorophyll a apoprotein A2	1	1	1	1	Cla97C08G148830.2	CmUC08G147920.1	CaUC08G145700.1	CcUC08G150200.1
GrpSyn_001122	Carboxypeptidase	1	1	1	2	Cla97C08G149230.2	CmUC08G148290.1	CaUC08G146030.1	CcUC08G150530.1;CcUC08G150540.1
GrpSyn_001123	Phosphatidylinositol-3,5-bisphosphate 3-phosphatase	2	1	1	1	ClPanG016390.1;Cla97C08G150790.2	CmUC08G149940.1	CaUC08G147570.1	CcUC08G152060.1
GrpSyn_001124	Nuclear pore complex protein NUP1-like	1	1	1	2	Cla97C08G151210.2	CmUC08G150320.1	CaUC08G147910.1	CcUC08G152420.1;CcUC08G152430.1
GrpSyn_001125	type I inositol polyphosphate 5-phosphatase 10 isoform X1	2	1	1	1	ClPanG018680.1;Cla97C08G151400.2	CmUC08G150450.1	CaUC08G148070.1	CcUC08G152540.1
GrpSyn_001126	T-complex protein 11	2	1	1	1	ClPanG008590.1;Cla97C08G151500.1	CmUC08G150560.1	CaUC08G148190.1	CcUC08G152640.1
GrpSyn_001127	Pectin lyase-like superfamily protein	1	1	2	1	Cla97C08G151650.1	CmUC08G150720.1	CaUC08G148340.1;CaUC08G148360.1	CcUC08G152810.1
GrpSyn_001128	transcription factor PRE6-like	2	1	1	1	ClPanG001310.1;Cla97C08G151720.2	CmUC08G150790.1	CaUC08G148420.1	CcUC08G152890.1
GrpSyn_001129	Protein kinase domain-containing protein	1	1	2	1	Cla97C08G152340.1	CmUC08G151420.1	CaPanG008590.1;CaUC08G149030.1	CcUC08G153560.1
GrpSyn_001130	Cytokinin riboside 5'-monophosphate phosphoribohydrolase	2	1	1	1	ClPanG008620.1;Cla97C08G152350.1	CmUC08G151430.1	CaUC08G149040.1	CcUC08G153570.1
GrpSyn_001131	BRCT domain containing protein	1	1	2	1	Cla97C08G152530.2	CmUC08G151600.1	CaUC08G149190.1;CaUC08G149210.1	CcUC08G153720.1
GrpSyn_001132	Ankyrin repeat-containing protein	1	1	1	2	Cla97C08G152750.2	CmUC08G151780.1	CaUC08G149420.1	CcUC08G153940.1;CcUC08G153950.1
GrpSyn_001133	Separase	2	1	1	1	ClPanG011360.1;Cla97C08G152860.2	CmUC08G151860.1	CaUC08G149510.1	CcUC08G154030.1
GrpSyn_001134	pyridoxal phosphate phosphatase	1	1	1	2	Cla97C08G153010.1	CmUC08G151990.1	CaUC08G149640.1	CcUC08G154180.1;CcUC08G154190.1
GrpSyn_001135	WRKY domain-containing protein	2	1	1	1	ClPanG014790.1;Cla97C08G153140.1	CmUC08G152100.1	CaUC08G149750.1	CcUC08G154320.1
GrpSyn_001136	Protein BIG GRAIN 1-like E	2	1	1	1	ClPanG017760.1;Cla97C08G153370.2	CmUC08G152300.1	CaUC08G149980.1	CcUC08G154540.1
GrpSyn_001137	Hexosyltransferase	1	1	1	1	Cla97C08G153860.2	CmUC08G152690.1	CaUC08G150420.1	CcUC08G154950.1
GrpSyn_001138	F-box protein At1g78280	1	1	2	1	Cla97C08G154190.1	CmUC08G153000.1	CaPanG001840.1;CaUC08G150710.1	CcUC08G155230.1
GrpSyn_001139	Alcohol dehydrogenase-like	1	1	1	1	Cla97C08G154245.1	CmUC08G153050.1	CaUC08G150760.1	CcUC08G155300.1
GrpSyn_001140	RING-type E3 ubiquitin transferase	2	1	1	1	ClPanG018780.1;Cla97C08G154340.1	CmUC08G153130.1	CaUC08G150830.1	CcUC08G155380.1
GrpSyn_001141	Argininosuccinate lyase	2	1	1	1	ClPanG001600.1;Cla97C08G154710.2	CmUC08G153460.1	CaUC08G151160.1	CcUC08G155720.1
GrpSyn_001142	glycine-rich protein	1	1	2	1	Cla97C08G155180.1	CmUC08G153870.1	CaPanG001800.1;CaUC08G151550.1	CcUC08G156140.1
GrpSyn_001143	dehydration-responsive element-binding protein 3-like	2	1	1	1	ClPanG002120.1;Cla97C08G155430.1	CmUC08G154130.1	CaUC08G151790.1	CcUC08G156370.1
GrpSyn_001144	NAC domain-containing protein	2	1	1	1	ClPanG013520.1;Cla97C08G155640.2	CmUC08G154350.1	CaUC08G151990.1	CcUC08G156590.1
GrpSyn_001145	pollen receptor-like kinase 4	2	1	1	1	ClPanG013300.1;Cla97C08G155770.2	CmUC08G154470.1	CaUC08G152110.1	CcUC08G156710.1
GrpSyn_001146	Trifunctional UDP-glucose 4,6-dehydratase/UDP-4-keto-6-deoxy-D-glucose 3,5-epimerase/UDP-4-keto-L-rhamnose-reductase RHM2-like	2	1	1	1	ClPanG010670.1;Cla97C08G155820.2	CmUC08G154500.1	CaUC08G152150.1	CcUC08G156750.1
GrpSyn_001147	Protein kinase domain-containing protein	1	1	2	1	Cla97C08G155980.2	CmUC08G154640.1	CaPanG007900.1;CaUC08G152290.1	CcUC08G156890.1
GrpSyn_001148	Pentatricopeptide repeat-containing protein	1	1	2	1	Cla97C08G156030.2	CmUC08G154690.1	CaPanG008430.1;CaUC08G152330.1	CicolChr08:25393987-25403418:+
GrpSyn_001149	FAD_binding_3 domain-containing protein	2	1	1	1	ClPanG014510.1;Cla97C08G156320.1	CmUC08G154920.1	CaUC08G152580.1	CcUC08G157190.1
GrpSyn_001150	Plant protein of unknown function (DUF247)	1	1	2	1	Cla97Chr08:24357587-24357952:-	CmU531Chr08:24493740-24494105:-	CaPanG018460.1;CaUC08G152800.1	CicolChr08:25816783-25817149:-
GrpSyn_001151	Stress induced protein	2	1	1	1	ClPanG022100.1;Cla97C08G156940.1	CmUC08G155460.1	CaUC08G153130.1	CcUC08G157790.1
GrpSyn_001152	Protein kinase superfamily protein	2	1	1	1	ClPanG017870.1;Cla97C08G157310.2	CmUC08G155770.1	CaUC08G153430.1	CcUC08G158140.1
GrpSyn_001153	Unknown protein	1	1	1	2	Cla97C08G157990.2	CmUC08G156370.1	CaUC08G154090.1	CcUC08G158690.1;CicolChr08:26896541-26898691:+
GrpSyn_001154	B-box zinc finger protein 20-like	1	1	2	1	Cla97C08G158070.2	CmUC08G156460.1	CaUC08G154180.1;CaUC08G154190.1	CcUC08G158870.1
GrpSyn_001155	peroxisomal membrane protein 11A	2	1	1	1	ClPanG013720.1;Cla97C08G158845.1	CmUC08G157120.1	CaUC08G154810.1	CcUC08G159580.1
GrpSyn_001156	Transducin/WD40 repeat-like superfamily protein	2	1	1	1	ClPanG022660.1;Cla97C08G159060.1	CmUC08G157330.1	CaUC08G154990.1	CcUC08G159790.1
GrpSyn_001157	Patatin	2	1	1	1	ClPanG017530.1;Cla97C08G159230.1	CmUC08G157520.1	CaUC08G155190.1	CcUC08G159980.1
GrpSyn_001158	Patatin	2	1	1	1	ClPanG011290.1;Cla97C08G159240.2	CmUC08G157530.1	CaUC08G155200.1	CcUC08G159990.1
GrpSyn_001159	SASA domain-containing protein	2	1	1	1	ClPanG010910.1;Cla97C08G159840.2	CmUC08G158060.1	CaUC08G155750.1	CcUC08G160570.1
GrpSyn_001160	IQ domain-containing protein IQM1	1	1	2	1	Cla97C08G160790.2	CmUC08G159020.1	CaPanG008480.1;CaUC08G156620.1	CcUC08G161520.1
GrpSyn_001161	Protein of unknown function (DUF3537)	1	1	2	1	Cla97C08G160965.1	CmUC08G159180.1	CaUC08G156800.1;CaUC08G156810.1	CcUC08G161660.1
GrpSyn_001162	Serine/arginine repetitive matrix protein 2	1	1	2	1	Cla97C08G160990.2	CmUC08G159200.1	CaPanG001960.1;CaUC08G156840.1	CcUC08G161690.1
GrpSyn_001163	Protein SIEVE ELEMENT OCCLUSION B	2	1	1	1	ClPanG000960.1;Cla97C08G161310.2	CmUC08G159480.1	CaUC08G157120.1	CcUC08G162000.1
GrpSyn_001164	protein SAWADEE HOMEODOMAIN HOMOLOG 1-like	2	1	1	1	ClPanG000830.1;Cla97C09G162040.2	CmUC09G160080.1	CaUC09G157820.1	CcUC09G162580.1
GrpSyn_001165	Leucine-rich repeat protein kinase family protein	1	1	1	1	Cla97C09G162205.1	CmUC09G160210.1	CaUC09G158000.1	CcUC09G162720.1
GrpSyn_001166	Leucine-rich repeat protein kinase family protein	1	1	2	1	Cla97C09G162260.2	CmUC09G160300.1	CaPanG015390.1;CaUC09G158060.1	CcUC09G162800.1
GrpSyn_001167	chaperonin CPN60-like 2, mitochondrial	1	1	1	2	Cla97C09G162640.2	CmUC09G160590.1	CaUC09G158390.1	CcUC09G163160.1;CcUC09G163170.1
GrpSyn_001168	beta-fructofuranosidase, insoluble isoenzyme CWINV1-like	1	1	1	2	Cla97C09G162700.2	CmUC09G160660.1	CaUC09G158460.1	CcUC09G163240.1;CcUC09G163250.1
GrpSyn_001169	vacuolar protein sorting-associated protein 2 homolog 1-like	2	1	1	1	ClPanG007990.1;Cla97C09G162910.2	CmUC09G160830.1	CaUC09G158620.1	CcUC09G163440.1
GrpSyn_001170	phosphoinositide phosphatase SAC2-like	2	1	1	1	ClPanG010760.1;Cla97C09G163320.2	CmUC09G161170.1	CaUC09G158940.1	CcUC09G163760.1
GrpSyn_001171	H(+)-exporting diphosphatase	2	1	1	1	ClPanG000940.1;Cla97C09G163850.2	CmUC09G161600.1	CaUC09G159400.1	CicolChr09:1564960-1586069:-
GrpSyn_001172	Protein kinase domain-containing protein	1	1	2	1	Cla97C09G164430.2	CmUC09G162090.1	CaPanG003990.1;CaUC09G159920.1	CcUC09G164850.1
GrpSyn_001173	AB hydrolase-1 domain-containing protein	2	1	1	1	ClPanG009200.1;Cla97C09G165240.2	CmUC09G162670.1	CaUC09G160570.1	CcUC09G165560.1
GrpSyn_001174	histone-lysine N-methyltransferase 2C-like	1	1	2	1	Cla97C09G166310.2	CmUC09G163720.1	CaPanG008010.1;CaUC09G161610.1	CcUC09G166680.1
GrpSyn_001175	transcription factor MYB46	2	1	1	1	ClPanG022760.1;Cla97C09G166450.2	CmUC09G163850.1	CaUC09G161760.1	CcUC09G166810.1
GrpSyn_001176	ATP synthase subunit O, mitochondrial-like	2	1	1	1	ClPanG012040.1;Cla97C09G166480.1	CmUC09G163880.1	CaUC09G161780.1	CcUC09G166820.1
GrpSyn_001177	VOC domain-containing protein	1	1	2	1	Cla97C09G166820.1	CmUC09G164180.1	CaPanG004130.1;CaUC09G162110.1	CcUC09G167100.1
GrpSyn_001178	nitrogen regulatory protein P-II homolog	1	1	2	1	Cla97C09G167230.2	CmUC09G164520.1	CaUC09G162490.1;CaUC09G162500.1	CicolChr09:4124124-4127416:+
GrpSyn_001179	Pectinesterase	2	1	1	1	ClPanG015010.1;Cla97C09G167260.1	CmUC09G164540.1	CaUC09G162520.1	CcUC09G167560.1
GrpSyn_001180	Transcription factor MYB108-like protein	1	1	2	1	Cla97C09G167270.1	CmUC09G164550.1	CaUC09G162530.1;CaUC09G162540.1	CcUC09G167570.1
GrpSyn_001181	DUF724 domain-containing protein 7-like isoform X3	2	1	1	1	ClPanG007680.1;Cla97C09G167330.2	CmUC09G164600.1	CaUC09G162600.1	CcUC09G167620.1
GrpSyn_001182	Multidrug resistance protein ABC transporter family protein, putative	1	1	2	1	Cla97C09G167620.1	CmUC09G164840.1	CaUC09G162890.1;CaUC09G162910.1	CcUC09G167850.1
GrpSyn_001183	pre-mRNA-splicing factor ATP-dependent RNA helicase DEAH1	1	1	2	1	Cla97C09G167840.2	CmUC09G165040.1	CaPanG004020.1;CaUC09G163100.1	CcUC09G168100.1
GrpSyn_001184	Type B response regulator	1	1	1	2	Cla97C09G167860.2	CmUC09G165060.1	CaUC09G163120.1	CcUC09G168120.1;CcUC09G168130.1
GrpSyn_001185	ATP-dependent RNA helicase DEAH13	2	1	1	1	ClPanG021730.1;Cla97C09G167970.2	CmUC09G165120.1	CaUC09G163200.1	CcUC09G168190.1
GrpSyn_001186	outer envelope pore protein 16-4, chloroplastic	2	1	1	1	ClPanG009210.1;Cla97C09G168360.2	CmUC09G165500.1	CaUC09G163570.1	CcUC09G168540.1
GrpSyn_001187	Potassium transporter	2	1	1	1	ClPanG012150.1;Cla97C09G168730.1	CmUC09G165780.1	CaUC09G163870.1	CcUC09G168870.1
GrpSyn_001188	peroxisome biogenesis protein 6	2	1	1	1	ClPanG014250.1;Cla97C09G168800.1	CmUC09G165850.1	CaUC09G163930.1	CcUC09G168930.1
GrpSyn_001189	Flavin-containing monooxygenase	2	1	1	1	ClPanG019930.1;Cla97C09G169050.1	CmUC09G166070.1	CaUC09G164130.1	CcUC09G169200.1
GrpSyn_001190	protein NETWORKED 1D	1	1	2	1	Cla97C09G169940.1	CmUC09G166860.1	CaPanG007940.1;CaUC09G164920.1	CcUC09G170060.1
GrpSyn_001191	NAC domain protein,	2	1	1	1	ClPanG012530.1;Cla97C09G170970.1	CmUC09G167790.1	CaUC09G165880.1	CcUC09G171180.1
GrpSyn_001192	Peptidylprolyl isomerase	1	1	1	2	Cla97C09G171250.1	CmUC09G168030.1	CaUC09G166120.1	CcUC09G171450.1;CcUC09G171460.1
GrpSyn_001193	NAC domain-containing protein	2	1	1	1	ClPanG014540.1;Cla97C09G171340.1	CmUC09G168120.1	CaUC09G166190.1	CcUC09G171530.1
GrpSyn_001194	S-protein homolog	1	1	2	1	Cla97C09G171445.1	CmUC09G168260.1	CaUC09G166330.1;CaUC09G166340.1	CicolChr09:8061255-8061725:-
GrpSyn_001195	GPI transamidase component PIG-T	1	1	2	1	Cla97C09G171670.2	CmUC09G168500.1	CaPanG001850.1;CaUC09G166550.1	CcUC09G171850.1
GrpSyn_001196	Phosphatidylinositol/phosphatidylcholine transfer protein SFH9	2	1	1	1	ClPanG006920.1;Cla97C09G171780.2	CmUC09G168580.1	CaUC09G166630.1	CcUC09G171980.1
GrpSyn_001197	Poly(A) RNA polymerase cid14	2	1	1	1	ClPanG010120.1;Cla97C09G172450.2	CmUC09G169260.1	CaUC09G167290.1	CcUC09G172640.1
GrpSyn_001198	extensin-like	2	1	1	1	ClPanG013930.1;Cla97C09G172550.2	CmUC09G169330.1	CaUC09G167380.1	CcUC09G172710.1
GrpSyn_001199	Alcohol dehydrogenase	1	1	2	1	Cla97C09G172570.1	CmUC09G169380.1	CaPanG007710.1;CaUC09G167440.1	CcUC09G172770.1
GrpSyn_001200	receptor-like protein kinase 2	2	1	1	1	ClPanG006870.1;Cla97C09G172680.2	CmUC09G169490.1	CaUC09G167550.1	CcUC09G172870.1
GrpSyn_001201	PHD-type domain-containing protein	2	1	1	1	ClPanG020540.1;Cla97C09G172690.1	CmUC09G169500.1	CaUC09G167560.1	CcUC09G172880.1
GrpSyn_001202	F-box domain-containing protein	2	1	1	1	ClPanG003110.1;Cla97C09G172890.2	CmUC09G169720.1	CaUC09G167760.1	CcUC09G173180.1
GrpSyn_001203	subtilisin-like protease SBT3.4	2	1	1	1	ClPanG018760.1;Cla97C09G173315.1	CmUC09G170180.1	CaUC09G168220.1	CcUC09G173710.1
GrpSyn_001204	Protein kinase superfamily protein	2	1	1	1	ClPanG018060.1;Cla97C09G173500.1	CmUC09G170360.1	CaUC09G168360.1	CcUC09G173890.1
GrpSyn_001205	1-aminocyclopropane-1-carboxylate oxidase 1	2	1	1	1	ClPanG019830.1;Cla97C09G173910.1	CmUC09G170750.1	CaUC09G168730.1	CcUC09G174300.1
GrpSyn_001206	Endoglucanase	2	1	1	1	ClPanG004190.1;Cla97C09G173990.1	CmUC09G170830.1	CaUC09G168820.1	CcUC09G174390.1
GrpSyn_001207	protein trichome birefringence-like 42	2	1	1	1	ClPanG017540.1;Cla97C09G174110.2	CmUC09G170970.1	CaUC09G168930.1	CicolChr09:11030823-11032477:+
GrpSyn_001208	Glycosyltransferase	1	1	1	1	Cla97C09G174197.1	CmUC09G171120.1	CaUC09G169020.1	CcUC09G174580.1
GrpSyn_001209	protein IWS1 homolog 1	1	1	2	1	Cla97C09G174290.2	CmUC09G171260.1	CaUC09G169160.1;CaUC09G169170.1	CcUC09G174720.1
GrpSyn_001210	Vacuolar protein sorting-associated protein 55 homolog	1	1	1	1	Cla97C09G175200.2	CmUC09G172210.1	CaUC09G169970.1	CcUC09G175600.1
GrpSyn_001211	glycine-rich protein	2	1	1	1	ClPanG006830.1;Cla97C09G175300.2	CmUC09G172320.1	CaUC09G170070.1	CcUC09G175660.1
GrpSyn_001212	Decapping nuclease	2	1	1	1	ClPanG021270.1;Cla97C09G175440.1	CmUC09G172550.1	CaUC09G170270.1	CcUC09G175840.1
GrpSyn_001213	Protease inhibitor protein	1	1	1	2	Cla97C09G175800.1	CmUC09G173030.1	CaUC09G170680.1	CcUC09G176240.1;CcUC09G176250.1
GrpSyn_001214	FKBP12-interacting protein of 37 kDa-like	2	1	1	1	ClPanG020900.1;Cla97C09G176010.2	CmUC09G173330.1	CaUC09G170920.1	CcUC09G176510.1
GrpSyn_001215	F-box domain-containing protein	1	1	2	1	Cla97C09G176510.1	CmUC09G174290.1	CaPanG001580.1;CaUC09G171510.1	CcUC09G177160.1
GrpSyn_001216	Glycosyltransferase	2	1	1	1	ClPanG021020.1;Cla97C09G176420.1	CmUC09G174100.1	CaUC09G171550.1	CicolChr09:20650196-20652266:+
GrpSyn_001217	Transmembrane emp24 domain-containing protein	2	1	1	1	ClPanG002380.1;Cla97C09G176650.2	CmUC09G174430.1	CaUC09G171610.1	CcUC09G177630.1
GrpSyn_001218	Unknown protein	1	1	1	1	Cla97C09G178170.2	CmUC09G176320.1	CaUC09G172000.1	CcUC09G179350.1
GrpSyn_001219	partner of Y14 and mago-like	2	1	1	1	ClPanG021740.1;Cla97C09G177970.2	CmUC09G176130.1	CaUC09G172160.1	CcUC09G179160.1
GrpSyn_001220	Cystatin domain containing protein	2	1	1	1	ClPanG014170.1;Cla97C09G177707.1	CmUC09G175790.1	CaUC09G172490.1	CcUC09G178830.1
GrpSyn_001221	Glycosyltransferase	2	1	1	1	ClPanG007740.1;Cla97C09G177530.1	CmUC09G175560.1	CaUC09G172650.1	CcUC09G178640.1
GrpSyn_001222	Glycosyltransferase	1	1	1	2	Cla97C09G177510.2	CmUC09G175530.1	CaUC09G172690.1	CcPanG012800.1;CcUC09G178600.1
GrpSyn_001223	3',5'-nucleoside bisphosphate phosphatase	2	1	1	1	ClPanG006700.1;Cla97C09G177320.1	CmUC09G175340.1	CaUC09G172860.1	CicolChr09:26808197-26811938:+
GrpSyn_001224	Inositol-tetrakisphosphate 1-kinase	1	1	2	1	Cla97C09G178660.1	CmUC09G176900.1	CaPanG001560.1;CaUC09G173770.1	CcUC09G180060.1
GrpSyn_001225	transducin beta-like protein 3	2	1	1	1	ClPanG000740.1;Cla97C09G178680.1	CmUC09G176930.1	CaUC09G173790.1	CcUC09G180090.1
GrpSyn_001226	Photosystem I P700 chlorophyll a apoprotein A1	1	1	1	2	Cla97C09G178700.2	CmUC09G176960.1	CaUC09G173820.1	CcUC09G179570.1;CicolChr09:22692847-22693251:+
GrpSyn_001227	AB hydrolase-1 domain-containing protein	2	1	1	1	ClPanG016150.1;Cla97C09G179030.1	CmUC09G177290.1	CaUC09G174170.1	CcUC09G180460.1
GrpSyn_001228	Unknown protein	1	1	1	1	Cla97C09G179115.1	CmUC09G177370.1	CaUC09G174250.1	CcUC09G180560.1
GrpSyn_001229	NAC domain-containing protein	2	1	1	1	ClPanG019850.1;Cla97C09G179470.1	CmUC09G177720.1	CaUC09G174610.1	CcUC09G180900.1
GrpSyn_001230	Expansin	2	1	1	1	ClPanG016190.1;Cla97C09G179520.2	CmUC09G177760.1	CaUC09G174650.1	CcUC09G180950.1
GrpSyn_001231	Nodulin MtN21 /EamA-like transporter family protein	1	1	1	1	Cla97C09G180230.1	CmUC09G178420.1	CaUC09G175360.1	CcUC09G181700.1
GrpSyn_001232	CRM domain-containing protein	2	1	1	1	ClPanG000770.1;Cla97C09G180800.1	CmUC09G178920.1	CaUC09G175900.1	CcUC09G182260.1
GrpSyn_001233	golgin candidate 6	2	1	1	1	ClPanG021140.1;Cla97C09G180820.1	CmUC09G178940.1	CaUC09G175920.1	CcUC09G182280.1
GrpSyn_001234	BAG family molecular chaperone regulator 2-like	2	1	1	1	ClPanG002460.1;Cla97C09G180970.1	CmUC09G179090.1	CaUC09G176080.1	CcUC09G182420.1
GrpSyn_001235	DUF547 domain-containing protein/Lzipper-MIP1 domain-containing protein	1	1	1	1	Cla97C09G181150.1	CmUC09G179240.1	CaUC09G176230.1	CcUC09G182600.1
GrpSyn_001236	very-long-chain enoyl-CoA reductase-like	1	1	1	2	Cla97C09G181210.1	CmUC09G179310.1	CaUC09G176310.1	CcUC09G182680.1;CcUC09G182720.1
GrpSyn_001237	Sulfate transporter 4.1	1	1	2	1	Cla97C09G181580.2	CmUC09G179730.1	CaPanG018580.1;CaUC09G176650.1	CcUC09G183120.1
GrpSyn_001238	Nuclear transcription factor Y subunit B-3	2	1	1	1	ClPanG018030.1;Cla97C09G182675.1	CmUC09G180730.1	CaUC09G177700.1	CcUC09G184180.1
GrpSyn_001239	Pentatricopeptide repeat-containing protein	2	1	1	1	ClPanG021670.1;Cla97C09G182730.1	CmUC09G180800.1	CaUC09G177790.1	CcUC09G184260.1
GrpSyn_001240	BTB/POZ domain-containing protein	2	1	1	1	ClPanG006990.1;Cla97C09G183300.2	CmUC09G181300.1	CaUC09G178350.1	CcUC09G184770.1
GrpSyn_001241	C2H2-type domain-containing protein	2	1	1	1	ClPanG004040.1;Cla97C09G183550.1	CmUC09G181530.1	CaUC09G178560.1	CcUC09G185000.1
GrpSyn_001242	Unknown protein	2	1	1	1	ClPanG003070.1;Cla97C09G183750.2	CmUC09G181730.1	CaUC09G178780.1	CcUC09G185190.1
GrpSyn_001243	Xyloglucan endotransglucosylase/hydrolase	1	1	1	1	Cla97C09G183870.2	CmUC09G181840.1	CaUC09G178890.1	CcUC09G185250.1
GrpSyn_001244	Protein kinase domain-containing protein	2	1	1	1	ClPanG008380.1;Cla97C09G184040.2	CmUC09G182030.1	CaUC09G179040.1	CcUC09G185420.1
GrpSyn_001245	Lateral organ boundaries (LOB) domain family protein	1	1	1	1	Cla97C09G184130.1	CmUC09G182110.1	CaUC09G179110.1	CcUC09G185540.1
GrpSyn_001246	ARM repeat superfamily protein isoform 2	1	1	2	1	Cla97C09G184230.2	CmUC09G182200.1	CaPanG004080.1;CaUC09G179190.1	CcUC09G185630.1
GrpSyn_001247	peroxisomal 2,4-dienoyl-CoA reductase	2	1	1	1	ClPanG017930.1;Cla97C09G184250.2	CmUC09G182220.1	CaUC09G179210.1	CcUC09G185650.1
GrpSyn_001248	myb family transcription factor APL-like isoform X1	2	1	1	1	ClPanG019740.1;Cla97C09G184440.2	CmUC09G182390.1	CaUC09G179390.1	CcUC09G185820.1
GrpSyn_001249	Poly(A) polymerase I	2	1	1	1	ClPanG006730.1;Cla97C10G184860.2	CmUC10G182820.1	CaUC10G179780.1	CcUC10G186280.1
GrpSyn_001250	S-adenosyl-L-methionine-dependent methyltransferases superfamily protein	2	1	1	1	ClPanG013090.1;Cla97C10G185170.1	CmUC10G183090.1	CaUC10G180040.1	CcUC10G186580.1
GrpSyn_001251	Phosphomevalonate kinase	1	1	2	1	Cla97C10G185860.2	CmUC10G183710.1	CaPanG008560.1;CaUC10G180640.1	CcUC10G187210.1
GrpSyn_001252	alpha/beta hydrolase domain-containing protein 17B	2	1	1	1	ClPanG010780.1;Cla97C10G185900.2	CmUC10G183730.1	CaUC10G180660.1	CcUC10G187240.1
GrpSyn_001253	28 kDa ribonucleoprotein, chloroplastic	2	1	1	1	ClPanG002910.1;Cla97C10G186100.1	CmUC10G183950.1	CaUC10G180840.1	CcUC10G187440.1
GrpSyn_001254	Unknown protein	2	1	1	1	ClPanG019430.1;Cla97C10G186230.1	CmUC10G184110.1	CaUC10G180990.1	CcUC10G187630.1
GrpSyn_001255	Lon protease homolog 2, peroxisomal	1	1	2	1	Cla97C10G186600.2	CmUC10G184430.1	CaUC10G181310.1;CaUC10G181320.1	CcUC10G187960.1
GrpSyn_001256	Phosphatidylinositol/phosphatidylcholine transfer protein SFH11	1	1	1	1	ClPanG020760.1	CmUC10G185080.1	CaUC10G182160.1	CcUC10G188660.1
GrpSyn_001257	Midasin like	2	1	1	1	ClPanG009310.1;Cla97C10G187900.2	CmUC10G185700.1	CaUC10G182720.1	CcUC10G189310.1
GrpSyn_001258	(-)-germacrene D synthase-like	1	1	1	2	Cla97C10G188250.1	CmUC10G186000.1	CaUC10G182990.1	CcUC10G189600.1;CcUC10G189620.1
GrpSyn_001259	DNA-directed RNA polymerase III subunit rpc6-like	1	1	1	2	Cla97C10G188350.1	CmUC10G186070.1	CaUC10G183070.1	CcUC10G189700.1;CcUC10G189710.1
GrpSyn_001260	subtilisin-like protease SBT5.3	1	1	1	1	Cla97C10G188480.2	CmUC10G186220.1	CaUC10G183220.1	CicolChr10:4859756-4876105:+
GrpSyn_001261	phosphatidylinositol/phosphatidylcholine transfer protein SFH2	2	1	1	1	ClPanG010210.1;Cla97C10G188810.2	CmUC10G186490.1	CaUC10G183470.1	CcUC10G190210.1
GrpSyn_001262	Pyridoxal phosphate homeostasis protein	2	1	1	1	ClPanG011700.1;Cla97C10G189250.2	CmUC10G187020.1	CaUC10G183930.1	CcUC10G190700.1
GrpSyn_001263	Endoglucanase	1	1	1	2	Cla97C10G189430.2	CmUC10G187200.1	CaUC10G184130.1	CcUC10G190900.1;CcUC10G190910.1
GrpSyn_001264	ATP-dependent RNA helicase, putative	2	1	1	1	ClPanG013080.1;Cla97C10G189670.1	CmUC10G187450.1	CaUC10G184360.1	CcUC10G191130.1
GrpSyn_001265	DNA polymerase I A, chloroplastic/mitochondrial-like	1	1	2	1	Cla97C10G189780.2	CmUC10G187570.1	CaUC10G184530.1;CaUC10G184540.1	CcUC10G191250.1
GrpSyn_001266	Retrovirus-related Pol polyprotein from transposon TNT 1-94	1	1	1	1	Cla97Chr10:6380534-6382345:+	CmU531Chr10:6439763-6441574:+	CaUC10G184680.1	CcUC10G191450.1
GrpSyn_001267	NAC domain-containing protein	2	1	1	1	ClPanG015200.1;Cla97C10G190590.1	CmUC10G188550.1	CaUC10G185370.1	CcUC10G192060.1
GrpSyn_001268	NYN_YacP domain-containing protein	2	1	1	1	ClPanG021480.1;Cla97C10G191300.2	CmUC10G189380.1	CaUC10G186090.1	CcUC10G192900.1
GrpSyn_001269	AP2-like ethylene-responsive transcription factor AIL6	2	1	1	1	ClPanG011190.1;Cla97C10G191430.2	CmUC10G189540.1	CaUC10G186310.1	CicolChr10:11033721-11037228:-
GrpSyn_001270	Cytochrom_C_asm domain-containing protein	1	1	1	1	Cla97C10G191510.1	CmUC10G189670.1	CaUC10G186410.1	CcUC10G193160.1
GrpSyn_001271	Protein kinase domain-containing protein	1	1	2	1	Cla97C10G191750.1	CmUC10G190040.1	CaPanG008550.1;CaUC10G186490.1	CcUC10G193510.1
GrpSyn_001272	ATP-dependent Clp protease proteolytic subunit	1	1	1	1	Cla97Chr10:14065319-14065722:+	CmU531Chr10:13880027-13880430:+	CaUC10G186540.1	CcUC10G193330.1
GrpSyn_001273	Homeobox-leucine zipper protein family	2	1	1	1	ClPanG002920.1;Cla97C10G191810.1	CmUC10G190100.1	CaUC10G186640.1	CcUC10G193570.1
GrpSyn_001274	Ring/U-Box superfamily protein, putative isoform 1	1	1	2	1	Cla97C10G191870.1	CmUC10G190180.1	CaPanG007870.1;CaUC10G186730.1	CcUC10G193680.1
GrpSyn_001275	classical arabinogalactan protein 1-like	1	1	1	1	Cla97C10G192570.2	CmUC10G191050.1	CaUC10G187450.1	CcUC10G194660.1
GrpSyn_001276	MADS-box protein SVP-like	2	1	1	1	ClPanG011830.1;Cla97C10G192690.2	CmUC10G191190.1	CaUC10G187540.1	CcUC10G194820.1
GrpSyn_001277	Dynamin	1	1	2	1	Cla97C10G192730.1	CmUC10G191230.1	CaUC10G187580.1;CaUC10G187590.1	CcUC10G194860.1
GrpSyn_001278	lysM domain-containing GPI-anchored protein 2	2	1	1	1	ClPanG001380.1;Cla97C10G193360.1	CmUC10G191920.1	CaUC10G188200.1	CcUC10G195510.1
GrpSyn_001279	HXXXD-type acyl-transferase family protein	2	1	1	1	ClPanG000650.1;Cla97C10G193570.2	CmUC10G192200.1	CaUC10G188470.1	CcUC10G195750.1
GrpSyn_001280	Fn3_like domain-containing protein	2	1	1	1	ClPanG011230.1;Cla97C10G194190.1	CmUC10G192780.1	CaUC10G189000.1	CcUC10G196440.1
GrpSyn_001281	Insulin-induced protein family	2	1	1	1	ClPanG012690.1;Cla97C10G194440.1	CmUC10G193030.1	CaUC10G189230.1	CcUC10G196720.1
GrpSyn_001282	transcription factor MYB108	2	1	1	1	ClPanG012070.1;Cla97C10G194460.1	CmUC10G193050.1	CaUC10G189260.1	CcUC10G196740.1
GrpSyn_001283	Hexosyltransferase	2	1	1	1	ClPanG002370.1;Cla97C10G194470.1	CmUC10G193060.1	CaUC10G189310.1	CcUC10G196750.1
GrpSyn_001284	Formate dehydrogenase, mitochondrial	2	1	1	1	ClPanG000470.1;Cla97C10G197020.2	CmUC10G195500.1	CaUC10G190520.1	CcUC10G199460.1
GrpSyn_001285	zinc finger CCCH domain-containing protein 41-like	1	1	2	1	Cla97C10G196730.1	CmUC10G195220.1	CaUC10G190800.1;CaUC10G190820.1	CcUC10G199200.1
GrpSyn_001286	Tryptophan synthase	1	1	2	1	Cla97C10G196170.1	CmUC10G194660.1	CaPanG001890.1;CaUC10G191370.1	CcUC10G198540.1
GrpSyn_001287	O-methyltransferase	2	1	1	1	ClPanG013190.1;Cla97C10G195930.1	CmUC10G194380.1	CaUC10G191650.1	CcUC10G198210.1
GrpSyn_001288	cinnamoyl coa reductase	2	1	1	1	ClPanG012960.1;Cla97C10G195850.2	CmUC10G194300.1	CaUC10G191740.1	CicolChr10:24846058-24848411:-
GrpSyn_001289	Phytocyanin domain-containing protein	2	1	1	1	ClPanG001370.1;Cla97C10G195760.1	CmUC10G194210.1	CaUC10G191830.1	CcUC10G198000.1
GrpSyn_001290	RNA polymerase sigma factor sigD	2	1	1	1	ClPanG017810.1;Cla97C10G195010.1	CmUC10G193560.1	CaUC10G192520.1	CcUC10G197310.1
GrpSyn_001291	Agamous-like MADS-box protein AGL15 isoform X1	2	1	1	1	ClPanG010840.1;Cla97Chr10:24476451-24482184:+	CmU531Chr10:24639300-24645037:+	CaUC10G192570.1	CicolChr10:23840716-23846364:+
GrpSyn_001292	Carboxypeptidase	2	1	1	1	ClPanG011980.1;Cla97C10G194850.1	CmUC10G193400.1	CaUC10G192670.1	CcUC10G197140.1
GrpSyn_001293	2-isopropylmalate synthase	2	1	1	1	ClPanG017500.1;Cla97C10G198210.1	CmUC10G196590.1	CaUC10G193000.1	CcUC10G200680.1
GrpSyn_001294	NADH dehydrogenase [ubiquinone] flavoprotein 1, mitochondrial	2	1	1	1	ClPanG013700.1;Cla97C10G199610.2	CmUC10G197930.1	CaUC10G194360.1	CcUC10G202000.1
GrpSyn_001295	transcription factor MYB44	1	1	2	1	Cla97C10G199910.1	CmUC10G198190.1	CaUC10G194640.1;CaUC10G194650.1	CcUC10G202320.1
GrpSyn_001296	dehydration-responsive element-binding protein 2F	2	1	1	1	ClPanG016000.1;Cla97C10G199990.1	CmUC10G198280.1	CaUC10G194730.1	CcUC10G202400.1
GrpSyn_001297	C2 calcium/lipid-binding plant phosphoribosyltransferase family protein	2	1	1	1	ClPanG008760.1;Cla97C10G200210.2	CmUC10G198520.1	CaUC10G194940.1	CcUC10G202610.1
GrpSyn_001298	splicing factor 3B subunit 3	1	1	2	1	Cla97C10G200760.2	CmUC10G198970.1	CaPanG008040.1;CaUC10G195440.1	CcUC10G203130.1
GrpSyn_001299	RNA helicase family protein	2	1	1	1	ClPanG013320.1;Cla97C10G201240.2	CmUC10G199390.1	CaUC10G195860.1	CcUC10G203560.1
GrpSyn_001300	receptor-like kinase TMK3	1	1	2	1	Cla97C10G201320.2	CmUC10G199450.1	CaPanG007910.1;CaUC10G195930.1	CcUC10G203620.1
GrpSyn_001301	AB hydrolase-1 domain-containing protein	1	1	2	1	Cla97C10G201790.2	CmUC10G199870.1	CaPanG001790.1;CaUC10G196360.1	CcUC10G204110.1
GrpSyn_001302	Serpentine receptor class alpha-12	2	1	1	1	ClPanG001720.1;Cla97C10G201850.1	CmUC10G199920.1	CaUC10G196400.1	CcUC10G204160.1
GrpSyn_001303	F-box protein CPR30-like	1	1	1	2	Cla97C10G201920.2	CmUC10G199970.1	CaUC10G196450.1	CcUC10G204230.1;CicolChr10:31548148-31553385:+
GrpSyn_001304	Carbonic anhydrase	2	1	1	1	ClPanG019840.1;Cla97C10G201950.2	CmUC10G200000.1	CaUC10G196480.1	CcUC10G204300.1
GrpSyn_001305	CAAX prenyl protease 2	2	1	1	1	ClPanG007310.1;Cla97C10G202115.1	CmUC10G200140.1	CaUC10G196620.1	CcUC10G204420.1
GrpSyn_001306	Polypeptide N-acetylgalactosaminyltransferase 35A	1	1	2	1	Cla97Chr10:32888524-32890485:-	CmUC10G201060.1	CaPanG007410.1;CaUC10G197570.1	CcUC10G205360.1
GrpSyn_001307	heavy metal-associated isoprenylated plant protein 3-like	2	1	1	1	ClPanG020850.1;Cla97C10G203270.2	CmUC10G201180.1	CaUC10G197660.1	CcUC10G205470.1
GrpSyn_001308	Peroxidase	2	1	1	1	ClPanG007180.1;Cla97C10G203590.2	CmUC10G201480.1	CaUC10G197960.1	CcUC10G205750.1
GrpSyn_001309	Rab-GAP TBC domain-containing protein	2	1	1	1	ClPanG010170.1;Cla97C10G203890.1	CmUC10G201730.1	CaUC10G198220.1	CcUC10G206020.1
GrpSyn_001310	Protein-serine/threonine phosphatase	2	1	1	1	ClPanG017390.1;Cla97C10G203920.2	CmUC10G201760.1	CaUC10G198250.1	CcUC10G206070.1
GrpSyn_001311	Kinesin-like protein	2	1	1	1	ClPanG017480.1;Cla97C10G204340.1	CmUC10G202140.1	CaUC10G198630.1	CcUC10G206460.1
GrpSyn_001312	tropinone reductase homolog	2	1	1	1	ClPanG013660.1;Cla97C10G204630.1	CmUC10G202410.1	CaUC10G198890.1	CcUC10G206710.1
GrpSyn_001313	transcription factor IIIA	1	1	1	2	Cla97C10G205190.1	CmUC10G202910.1	CaUC10G199350.1	CcPanG019720.1;CcUC10G207190.1
GrpSyn_001314	Vacuolar cation/proton exchanger	2	1	1	1	ClPanG020250.1;Cla97C10G205360.2	CmUC10G203010.1	CaUC10G199440.1	CcUC10G207310.1
GrpSyn_001315	Pentatricopeptide repeat-containing protein	2	1	1	1	ClPanG008900.1;Cla97C10G206080.1	CmUC10G203600.1	CaUC10G200070.1	CcUC10G207890.1
GrpSyn_001316	Niemann-Pick C1 protein isoform X1	1	1	2	1	Cla97C11G224850.2	CmUC11G222350.1	CaPanG008140.1;CaUC11G200840.1	CcUC11G226110.1
GrpSyn_001317	Catalase	1	1	2	1	Cla97C11G224830.1	CmUC11G222320.1	CaPanG001470.1;CaUC11G200870.1	CicolChr11:30429808-30441344:+
GrpSyn_001318	Arf-GAP domain-containing protein	2	1	1	1	ClPanG009370.1;Cla97C11G224610.2	CmUC11G222090.1	CaUC11G201080.1	CcUC11G225880.1
GrpSyn_001319	Methyltransf_11 domain-containing protein	2	1	1	1	ClPanG018720.1;Cla97C11G224480.1	CmUC11G221980.1	CaUC11G201200.1	CcUC11G225780.1
GrpSyn_001320	NAC domain-containing protein	2	1	1	1	ClPanG019000.1;Cla97C11G224420.1	CmUC11G221920.1	CaUC11G201260.1	CcUC11G225700.1
GrpSyn_001321	COP1-interacting protein 7, putative isoform 1	2	1	1	1	ClPanG006590.1;Cla97C11G224330.2	CmUC11G221830.1	CaUC11G201390.1	CcUC11G225640.1
GrpSyn_001322	Phosphoenolpyruvate carboxylase	2	1	1	1	ClPanG007160.1;Cla97C11G223570.2	CmUC11G221110.1	CaUC11G202090.1	CcUC11G224930.1
GrpSyn_001323	Folate gamma-glutamyl hydrolase	2	1	1	1	ClPanG012980.1;Cla97C11G223480.2	CmUC11G221030.1	CaUC11G202180.1	CcUC11G224840.1
GrpSyn_001324	Non-specific serine/threonine protein kinase	2	1	1	1	ClPanG007330.1;Cla97C11G223350.2	CmUC11G220910.1	CaUC11G202300.1	CcUC11G224720.1
GrpSyn_001325	C2 domain-containing protein	2	1	1	1	ClPanG009000.1;Cla97C11G223000.2	CmUC11G220610.1	CaUC11G202590.1	CcUC11G224430.1
GrpSyn_001326	methyltransferase-like protein 25 isoform X2	1	1	2	1	Cla97C11G222270.2	CmUC11G219870.1	CaPanG013340.1;CaUC11G203390.1	CcUC11G223720.1
GrpSyn_001327	SWI/SNF complex subunit SWI3C	1	1	2	1	Cla97C11G221920.2	CmUC11G219450.1	CaPanG004050.1;CaUC11G203830.1	CcUC11G223290.1
GrpSyn_001328	ethylene-responsive transcription factor ERF014	2	1	1	1	ClPanG003780.1;Cla97C11G221670.1	CmUC11G219230.1	CaUC11G204070.1	CcUC11G223040.1
GrpSyn_001329	Receptor-like serine/threonine-protein kinase	2	1	1	1	ClPanG000480.1;Cla97C11G221610.2	CmUC11G219150.1	CaUC11G204150.1	CcUC11G222960.1
GrpSyn_001330	Integrase-type DNA-binding superfamily protein	2	1	1	1	ClPanG003680.1;Cla97C11G221160.1	CmUC11G218780.1	CaUC11G204530.1	CcUC11G222540.1
GrpSyn_001331	Protein NONRESPONDING TO OXYLIPINS 2, mitochondrial	2	1	1	1	ClPanG012840.1;Cla97C11G221140.2	CmUC11G218760.1	CaUC11G204550.1	CcUC11G222520.1
GrpSyn_001332	Calcineurin-binding protein cabin-1	2	1	1	1	ClPanG017440.1;Cla97C11G221000.2	CmUC11G218590.1	CaUC11G204700.1	CcUC11G222390.1
GrpSyn_001333	Unknown protein	2	1	1	1	ClPanG013470.1;Cla97C11G220905.1	CmUC11G218500.1	CaUC11G204780.1	CicolChr11:26898065-26901266:+
GrpSyn_001334	kinesin-like protein KIN-4C	2	1	1	1	ClPanG011600.1;Cla97C11G220590.2	CmUC11G218180.1	CaUC11G205120.1	CcUC11G221960.1
GrpSyn_001335	WD and tetratricopeptide repeats protein 1-like	2	1	1	1	ClPanG015770.1;Cla97C11G220470.2	CmUC11G218090.1	CaUC11G205210.1	CicolChr11:26292373-26311020:-
GrpSyn_001336	Sulfite exporter TauE/SafE family protein	2	1	1	1	ClPanG018110.1;Cla97C11G220010.2	CmUC11G217640.1	CaUC11G205630.1	CcUC11G221390.1
GrpSyn_001337	Protein transport protein SEC23	1	1	2	1	Cla97C11G219070.1	CmUC11G216870.1	CaPanG007810.1;CaUC11G206480.1	CcUC11G220590.1
GrpSyn_001338	WAT1-related protein	2	1	1	1	ClPanG019370.1;Cla97C11G218990.1	CmUC11G216790.1	CaUC11G206550.1	CcUC11G220510.1
GrpSyn_001339	SAC3 family protein C	1	1	1	1	Cla97C11G218800.1	CmUC11G216600.1	CaUC11G206760.1	CcUC11G220330.1
GrpSyn_001340	serine/threonine-protein kinase CDG1 isoform X1	2	1	1	1	ClPanG006620.1;Cla97C11G218820.2	CmUC11G216620.1	CaUC11G206780.1	CcUC11G220350.1
GrpSyn_001341	FGGY carbohydrate kinase domain-containing protein-like	2	1	1	1	ClPanG007550.1;Cla97C11G218380.2	CmUC11G216170.1	CaUC11G207230.1	CcUC11G219930.1
GrpSyn_001342	protein trichome birefringence-like 5	2	1	1	1	ClPanG002970.1;Cla97C11G217580.2	CmUC11G215130.1	CaUC11G208120.1	CicolChr11:21558247-21563248:-
GrpSyn_001343	Conserved oligomeric Golgi complex subunit 1	2	1	1	1	ClPanG008210.1;Cla97C11G217290.1	CmUC11G214820.1	CaUC11G208460.1	CcUC11G218740.1
GrpSyn_001344	Endoglucanase	1	1	2	1	Cla97C11G217200.1	CmUC11G214740.1	CaPanG007650.1;CaUC11G208670.1	CcUC11G218670.1
GrpSyn_001345	Transcription elongation factor spt6	2	1	1	1	ClPanG008360.1;Cla97C11G216700.1	CmUC11G214260.1	CaUC11G208980.1	CcUC11G218180.1
GrpSyn_001346	Ammonium transporter	2	1	1	1	ClPanG011690.1;Cla97C11G216560.2	CmUC11G214100.1	CaUC11G209110.1	CcUC11G218010.1
GrpSyn_001347	Bidirectional sugar transporter SWEET	2	1	1	1	ClPanG006910.1;Cla97C11G216370.2	CmUC11G213940.1	CaUC11G209260.1	CcUC11G217830.1
GrpSyn_001348	Bidirectional sugar transporter SWEET	2	1	1	1	ClPanG022730.1;Cla97C11G216360.2	CmUC11G213930.1	CaUC11G209270.1	CcUC11G217820.1
GrpSyn_001349	alpha/beta-Hydrolases superfamily protein	1	1	2	1	Cla97C11G215260.1	CmUC11G212470.1	CaUC11G210570.1;CaUC11G210580.1	CcUC11G216300.1
GrpSyn_001350	2-oxoglutarate (2OG) and Fe(II)-dependent oxygenase superfamily protein	1	1	2	1	Cla97C11G215350.2	CmUC11G212560.1	CaPanG008580.1;CaUC11G210670.1	CcUC11G216200.1
GrpSyn_001351	SNARE associated Golgi protein family	2	1	1	1	ClPanG013960.1;Cla97C11G215420.2	CmUC11G212650.1	CaUC11G210790.1	CcUC11G216120.1
GrpSyn_001352	histone chaperone ASF1B-like	1	1	1	1	Cla97C11G215860.2	CmUC11G213080.1	CaUC11G211250.1	CcUC11G215690.1
GrpSyn_001353	Peroxidase	2	1	1	1	ClPanG016120.1;Cla97C11G214540.2	CmUC11G211610.1	CaUC11G211410.1	CcUC11G215530.1
GrpSyn_001354	Peptidylprolyl isomerase	1	1	2	1	Cla97C11G213750.2	CmUC11G210600.1	CaPanG018520.1;CaUC11G211750.1	CcUC11G215200.1
GrpSyn_001355	FAS1 domain-containing protein	2	1	1	1	Cla97C11G213260.2;Cla97C11G213290.1	CmUC11G210130.1	CaUC11G212190.1	CcUC11G214780.1
GrpSyn_001356	WUSCHEL-related homeobox 5	2	1	1	1	Cla97C11G213250.1;Cla97C11G213280.1	CmUC11G210120.1	CaUC11G212200.1	CcUC11G214790.1
GrpSyn_001357	Cytochrome P450	2	1	1	1	ClPanG021130.1;Cla97C11G212390.2	CmUC11G209290.1	CaUC11G213020.1	CcUC11G213920.1
GrpSyn_001358	protein CROWDED NUCLEI 1	2	1	1	1	ClPanG010690.1;Cla97C11G212220.2	CmUC11G209110.1	CaUC11G213180.1	CcUC11G213740.1
GrpSyn_001359	FUNCTIONS IN: molecular_function unknown; INVOLVED IN: biological_process unknown; LOCATED IN: cellular_component unknown; EXPRESSED IN: pollen tube; BEST Arabidopsis thaliana protein match is: dentin sialophosphoprotein-related .	2	1	1	1	ClPanG017430.1;Cla97C11G211550.2	CmUC11G208520.1	CaUC11G213730.1	CcUC11G213190.1
GrpSyn_001360	DUF1336 domain-containing protein	2	1	1	1	ClPanG007040.1;Cla97C11G211320.1	CmUC11G208290.1	CaUC11G213940.1	CcUC11G212980.1
GrpSyn_001361	phosphatidylinositol/phosphatidylcholine transfer protein SFH3-like	2	1	1	1	ClPanG001690.1;Cla97C11G210940.1	CmUC11G207950.1	CaUC11G214310.1	CcUC11G212610.1
GrpSyn_001362	Beta-galactosidase	1	1	2	1	Cla97C11G210810.1	CmUC11G207810.1	CaPanG014980.1;CaUC11G214430.1	CcUC11G212480.1
GrpSyn_001363	kinesin-like protein KIN-7D, mitochondrial	2	1	1	1	ClPanG008770.1;Cla97C11G210740.2	CmUC11G207730.1	CaUC11G214530.1	CcUC11G212400.1
GrpSyn_001364	GATA transcription factor	1	1	1	1	Cla97C11G210650.1	CmUC11G207660.1	CaUC11G214610.1	CcUC11G212310.1
GrpSyn_001365	Auxin responsive SAUR protein	1	1	1	1	Cla97C11G210300.2	CmUC11G207320.1	CaUC11G215000.1	CcUC11G212010.1
GrpSyn_001366	protein ENHANCED DISEASE RESISTANCE 2-like	2	1	1	1	ClPanG018660.1;Cla97C11G210190.1	CmUC11G207220.1	CaUC11G215090.1	CcUC11G211900.1
GrpSyn_001367	Leucine-rich repeat receptor-like protein kinase TDR	2	1	1	1	ClPanG014620.1;Cla97C11G210170.2	CmUC11G207210.1	CaUC11G215100.1	CcUC11G211890.1
GrpSyn_001368	Metallophos domain-containing protein	2	1	1	1	ClPanG006650.1;Cla97C11G210090.1	CmUC11G207130.1	CaUC11G215180.1	CcUC11G211840.1
GrpSyn_001369	CUE domain-containing protein	2	1	1	1	ClPanG018070.1;Cla97C11G209790.2	CmUC11G206890.1	CaUC11G215450.1	CcUC11G211600.1
GrpSyn_001370	blue copper protein-like	2	1	1	1	ClPanG019030.1;Cla97C11G209660.2	CmUC11G206790.1	CaUC11G215550.1	CcUC11G211500.1
GrpSyn_001371	Methyltransf_21 domain-containing protein	1	1	1	2	Cla97C11G209490.2	CmUC11G206640.1	CaUC11G215730.1	CcUC11G211330.1;CcUC11G211360.1
GrpSyn_001372	Dynein light chain	2	1	1	1	ClPanG004200.1;Cla97C11G209390.2	CmUC11G206550.1	CaUC11G215820.1	CcUC11G211220.1
GrpSyn_001373	Acyl-[acyl-carrier-protein] hydrolase	1	1	2	1	Cla97C11G209120.1	CmUC11G206340.1	CaUC11G216050.1;CaUC11G216060.1	CcUC11G210990.1
GrpSyn_001374	casein kinase 1-like protein 3	2	1	1	1	ClPanG006770.1;Cla97C11G208720.2	CmUC11G206010.1	CaUC11G216380.1	CcUC11G210600.1
GrpSyn_001375	ATP-dependent DNA helicase	2	1	1	1	ClPanG007210.1;Cla97C11G207760.2	CmUC11G205190.1	CaUC11G217230.1	CcUC11G209660.1
GrpSyn_001376	P-loop containing nucleoside triphosphate hydrolases superfamily protein	2	1	1	1	ClPanG013900.1;Cla97C11G207640.2	CmUC11G205090.1	CaUC11G217360.1	CcUC11G209550.1
GrpSyn_001377	pathogen-related protein-like	2	1	1	1	ClPanG008720.1;Cla97C11G206850.1	CmUC11G204320.1	CaUC11G218110.1	CcUC11G208760.1
GrpSyn_001378	Protein FAR1-RELATED SEQUENCE	2	1	1	1	ClPanG000660.1;Cla97C11G206790.2	CmUC11G204270.1	CaUC11G218160.1	CcUC11G208690.1
GrpSyn_001379	NADPH-dependent pterin aldehyde reductase-like	2	1	1	1	ClPanG018670.1;Cla97C11G206760.2	CmUC11G204240.1	CaUC11G218190.1	CcUC11G208660.1
GrpSyn_001380	DNA (cytosine-5)-methyltransferase	2	1	1	1	ClPanG008570.1;Cla97C11G206740.2	CmUC11G204220.1	CaUC11G218210.1	CcUC11G208640.1
GrpSyn_001381	Pescadillo homolog	1	1	2	1	Cla97C11G206530.2	CmUC11G204020.1	CaUC11G218420.1;CaUC11G218430.1	CcUC11G208390.1
GrpSyn_001382	DNA-directed RNA polymerase subunit beta	1	1	2	1	Cla97Chr01:17402905-17402995:+	CmU531Chr01:17378122-17378218:+	CaPanG011410.1;Ciama_Chr01:18456872-18456968:+	CcUC01G011310.1
GrpSyn_001383	Unknown protein	1	2	1	1	Cla97Chr01:18810074-18810855:+	CmUC01G011520.1;CmUC01G011550.1	Ciama_Chr01:20596176-20596957:-	CicolChr01:21947117-21947908:-
GrpSyn_001384	Unknown protein	2	1	1	1	ClPanG008160.1;Cla97Chr01:2237994-2238822:+	CmU531Chr01:2259878-2260706:+	Ciama_Chr01:2513599-2514427:+	CcUC01G002550.1
GrpSyn_001385	Reverse transcriptase	1	1	1	1	Cla97C01G012640.1	CmU531Chr01:25544756-25545004:-	Ciama_Chr01:25487471-25487719:+	CcUC01G013510.1
GrpSyn_001386	cysteine proteinase inhibitor 5-like	1	1	1	2	Cla97Chr01:28013492-28013862:+	CmU531Chr01:27981451-27981821:+	Ciama_Chr01:27672767-27673153:+	CcPanG019830.1;CcUC04G069110.1
GrpSyn_001387	Mitotic checkpoint protein BUB3.3 isoform X2	1	1	1	1	Cla97C01G018620.1	CmU531Chr01:31756897-31757268:-	CaUC01G018520.1	CicolChr04:29642854-29643213:-
GrpSyn_001388	ADP-ribosylation factor family protein	2	1	1	1	ClPanG018480.1;Cla97Chr01:32052161-32063737:-	CmU531Chr01:32031237-32042816:-	Ciama_Chr01:32162940-32174791:-	CcUC04G073780.1
GrpSyn_001389	AAA-ATPase	1	1	2	1	Cla97Chr01:32261575-32263269:+	CmU531Chr01:32252349-32254032:+	CaPanG000880.1;Ciama_Chr01:32427979-32429668:+	CcUC04G074120.1
GrpSyn_001390	AAA-ATPase	1	1	1	2	Cla97Chr01:32265445-32266854:+	CmU531Chr01:32256208-32257616:+	Ciama_Chr01:32431748-32433382:+	CcPanG009110.1;CcUC04G074130.1
GrpSyn_001391	Unknown protein	1	1	1	1	Cla97C01G020900.1	CmU531Chr01:33343147-33343365:-	Ciama_Chr01:33640939-33641157:-	CcUC04G075830.1
GrpSyn_001392	scarecrow-like protein 13	1	1	1	1	Cla97C01G020970.2	CmUC01G020800.1	CaUC01G020970.1	CicolChr04:31295303-31295601:+
GrpSyn_001393	ABC transporter C family member 2-like	1	1	2	1	Cla97C01G025070.2	CmUC01G024610.1	CaPanG002030.1;Ciama_Chr01:36665321-36724588:+	CcUC04G079850.1
GrpSyn_001394	Unknown protein	1	1	1	1	Cla97C01G003760.1	CmU531Chr01:3656018-3656983:+	CaUC01G003740.1	CicolChr01:3889710-3890698:+
GrpSyn_001395	Cytochrome P450 76C4	1	1	1	1	Cla97C01G003840.1	CmUC01G003720.1	Ciama_Chr01:4149035-4149604:-	CcUC01G003900.1
GrpSyn_001396	receptor-like protein 12	2	1	1	1	ClPanG003160.1;Cla97Chr01:4830380-4831699:-	CmUC01G004880.1	Ciama_Chr01:5389746-5391065:-	CicolChr01:5102452-5103774:-
GrpSyn_001397	WD_REPEATS_REGION domain-containing protein	1	1	1	1	Cla97C02G027220.1	CmUC02G026580.1	CaUC02G026680.1	CicolChr02:918834-919912:-
GrpSyn_001398	F-box protein CPR30-like	1	1	1	2	Cla97Chr02:27271461-27271748:+	CmU531Chr02:27005369-27005656:+	Ciama_Chr02:25996139-25996426:+	CcUC02G030890.1;CcUC02G030900.1
GrpSyn_001399	TMV resistance protein N-like	1	2	1	1	Cla97C02G041830.2	CmUC02G041580.1;CmUC02G041610.1	Ciama_Chr02:28805625-28808554:-	CicolChr02:28977702-28980680:-
GrpSyn_001400	Retrovirus-related Pol polyprotein from transposon TNT 1-94	1	2	1	1	Cla97Chr02:29701862-29702152:+	CmUC02G041590.1;CmUC02G041620.1	Ciama_Chr02:28808063-28808356:+	CicolChr02:28980195-28980485:+
GrpSyn_001401	Unknown protein	1	1	1	1	Cla97Chr02:29708904-29712748:-	CmUC02G041640.1	Ciama_Chr02:28814041-28818388:-	CcUC02G033310.1
GrpSyn_001402	transcription factor bHLH162-like	2	1	1	1	ClPanG011720.1;Cla97Chr02:31638065-31638286:+	CmU531Chr02:31159858-31160079:+	Ciama_Chr02:30679371-30679592:+	CcUC02G035030.1
GrpSyn_001403	Unknown protein	1	1	1	1	Cla97Chr02:34158674-34159335:-	CmUC02G045890.1	Ciama_Chr02:33470426-33471154:-	CcUC02G037890.1
GrpSyn_001404	Unknown protein	2	1	1	1	ClPanG000630.1;Cla97Chr02:3019700-3024052:+	CmU531Chr02:3043858-3048210:+	Ciama_Chr02:3417325-3421662:+	CcUC02G020630.1
GrpSyn_001405	Fatty acyl-CoA reductase	2	1	1	1	ClPanG012300.1;Cla97Chr02:35743965-35748760:-	CmU531Chr02:35256029-35260787:-	Ciama_Chr02:35238848-35243178:-	CcUC02G039760.1
GrpSyn_001406	Fatty acyl-CoA reductase	2	1	1	1	ClPanG012620.1;Cla97Chr02:35751105-35757160:-	CmU531Chr02:35263144-35269200:-	Ciama_Chr02:35248122-35254808:-	CcUC02G039770.1
GrpSyn_001407	Histone H3	1	1	1	1	Cla97C02G049550.1	CmUC02G048910.1	CaUC02G048750.1	CcUC02G041100.1
GrpSyn_001408	Unknown protein	2	1	1	1	ClPanG018830.1;Cla97C02G050440.1	CmU531Chr02:37135007-37136934:+	Ciama_Chr02:37285612-37288051:+	CicolChr02:37024793-37026704:+
GrpSyn_001409	Unknown protein	1	1	1	2	Cla97C02G033480.1	CmU531Chr02:7034507-7041449:+	Ciama_Chr02:7812855-7819834:+	CcPanG013190.1;CicolChr02:7437126-7444892:+
GrpSyn_001410	Fn3_like domain-containing protein	2	1	1	1	ClPanG013440.1;Cla97Chr02:7386654-7396766:+	CmU531Chr02:7431747-7441846:+	Ciama_Chr02:8249496-8259311:+	CcUC02G024390.1
GrpSyn_001411	Unknown protein	2	1	1	1	ClPanG008670.1;Cla97C03G060490.1	CmU531Chr03:11689454-11703981:-	Ciama_Chr03:12695478-12709432:-	CicolChr03:12373444-12386455:-
GrpSyn_001412	Unknown protein	2	1	1	1	ClPanG017400.1;Cla97Chr03:17545673-17545980:+	CmU531Chr03:17712283-17712590:+	Ciama_Chr03:17979969-17980276:+	CcPanG021800.1
GrpSyn_001413	Unknown protein	1	1	1	2	Cla97Chr03:17984318-17984942:+	CmU531Chr03:18148827-18149505:+	Ciama_Chr03:18409261-18409968:+	CcPanG024740.1;CcUC03G052380.1
GrpSyn_001414	MLO-like protein	1	1	1	2	Cla97C03G053280.1	CmUC03G052220.1	Ciama_Chr03:2723871-2734669:-	CcPanG003090.1;CcUC03G044610.1
GrpSyn_001415	Unknown protein	1	1	1	1	Cla97Chr03:26938719-26939549:-	CmUC03G063410.1	Ciama_Chr03:27302855-27303682:-	CcUC03G054760.1
GrpSyn_001416	Unknown protein	1	1	1	2	Cla97Chr03:30582639-30583237:+	CmU531Chr03:30591254-30591852:+	Ciama_Chr03:31326365-31326965:+	CcPanG000930.1;CcPanG024950.1
GrpSyn_001417	Phosphatase 2C family protein	1	1	2	1	Cla97Chr03:31303268-31306062:+	CmU531Chr03:31317505-31320299:+	CaPanG007800.1;Ciama_Chr03:32147298-32150092:+	CcUC03G058890.1
GrpSyn_001418	Natterin-3 like	1	1	1	1	Cla97C03G055650.2	CmUC03G054410.1	CaUC03G054570.1	CicolChr03:4773334-4774575:+
GrpSyn_001419	Unknown protein	1	1	1	1	Cla97C03G056760.2	CmUC03G055380.1	Ciama_Chr03:5988053-5989462:-	CcUC03G047810.1
GrpSyn_001420	Unknown protein	1	1	1	2	Cla97Chr03:7088168-7088515:+	CmUC03G056440.1	Ciama_Chr03:8711049-8711396:-	CcUC03G050010.1;CcUC03G050060.1
GrpSyn_001421	Ulp1-like peptidase	1	1	1	2	Cla97Chr04:14106514-14106762:-	CmU531Chr04:13554095-13554343:-	Ciama_Chr04:12388047-12388292:+	CcPanG001170.1;CcPanG020600.1
GrpSyn_001422	serine carboxypeptidase-like 7	1	1	1	1	Cla97C04G070450.1	CmUC04G070870.1	CaUC04G069950.1	CicolChr04:12532692-12546227:-
GrpSyn_001423	BTB/POZ and MATH domain-containing protein 4-like	2	1	1	1	ClPanG003000.1;Cla97C04G071250.1	CmUC04G071900.1	Ciama_Chr04:17814052-17829551:+	CcUC04G062830.1
GrpSyn_001424	Mitochondrial import inner membrane translocase subunit	1	1	1	1	Cla97C04G071420.2	CmUC04G072190.1	CaUC04G070780.1	CicolChr04:18361308-18361536:-
GrpSyn_001425	Tonoplast intrinsic protein	1	1	1	2	Cla97Chr04:23603367-23603959:+	CmU531Chr04:23076264-23076856:+	Ciama_Chr04:24436126-24436720:+	CcUC04G067740.1;CcUC04G067760.1
GrpSyn_001426	Caffeoyl-CoA O-methyltransferase	1	1	1	1	Cla97Chr05:10623442-10637720:+	CmU531Chr05:10669957-10684236:+	CaUC05G090830.1	CcUC05G092990.1
GrpSyn_001427	GRF-type domain-containing protein	1	1	1	2	Cla97C05G092710.1	CmUC05G091880.1	Ciama_Chr05:11871578-11873174:+	CcPanG024430.1;CicolChr05:11197931-11199508:+
GrpSyn_001428	RING-type E3 ubiquitin transferase	1	1	1	2	Cla97Chr05:11603325-11603483:+	CmU531Chr05:11649965-11650123:+	Ciama_Chr05:12691987-12692145:+	CcPanG006640.1;CcUC05G093650.1
GrpSyn_001429	Ty3/gypsy retrotransposon protein	1	1	1	2	Cla97C05G093275.1	CmUC05G092530.1	Ciama_Chr05:13145369-13149838:+	CcPanG017550.1;CicolChr05:12565713-12570081:+
GrpSyn_001430	Unknown protein	1	1	1	2	Cla97Chr05:13910346-13911432:-	CmU531Chr05:13988284-13989362:-	Ciama_Chr05:15257950-15258606:-	CcPanG021150.1;CcPanG023350.1
GrpSyn_001431	Unknown protein	1	1	1	1	Cla97Chr05:15048832-15049101:-	CmUC05G093790.1	CaUC05G092550.1	CicolChr05:16038077-16038345:-
GrpSyn_001432	Unknown protein	1	1	1	2	Cla97Chr05:20283929-20284195:-	CmU531Chr05:20363179-20363445:-	Ciama_Chr05:21137815-21138081:+	CcPanG017710.1;CcPanG021990.1
GrpSyn_001433	Inositol-1,4,5-trisphosphate 5-phosphatase 4 isoform 1	2	1	1	1	ClPanG001360.1;Cla97C05G095680.2	CmUC05G095440.1	Ciama_Chr05:22392575-22414620:-	CicolChr05:22117904-22136104:-
GrpSyn_001434	RNA helicase	2	1	1	1	ClPanG013240.1;Cla97Chr05:29063434-29068006:+	CmU531Chr05:29186014-29190586:+	Ciama_Chr05:29448727-29453222:+	CcUC05G100740.1
GrpSyn_001435	Cysteine/Histidine-rich C1 domain family protein, putative	2	1	1	1	ClPanG001590.1;Cla97C05G100280.1	CmUC05G099900.1	Ciama_Chr05:29587381-29590931:-	CicolChr05:29154393-29158105:-
GrpSyn_001436	cytochrome P450 CYP82D47-like	1	1	2	1	Cla97C05G100825.1	CmUC05G100380.1	CaPanG008270.1;Ciama_Chr05:29984587-29985021:-	CicolChr05:29507211-29507645:-
GrpSyn_001437	transformer-2 protein homolog alpha-like	1	1	1	2	Cla97Chr05:31675522-31678114:+	CmU531Chr05:31873171-31875766:+	Ciama_Chr05:32408450-32411068:+	CcPanG011710.1;CcPanG015210.1
GrpSyn_001438	cytochrome P450 71B26-like	1	1	1	1	Cla97C05G108200.1	CmUC05G107090.1	CaUC05G105660.1	CcUC05G108310.1
GrpSyn_001439	Protein NRT1/ PTR FAMILY 5.2-like	1	1	1	1	Cla97C05G084820.1	CmUC05G084650.1	CaUC05G083460.1	CcPanG012410.1
GrpSyn_001440	Protein kinase domain-containing protein	2	1	1	1	ClPanG008070.1;Cla97C05G087340.1	CmUC05G086830.1	Ciama_Chr05:6007542-6010986:-	CcUC05G087960.1
GrpSyn_001441	Unknown protein	1	1	1	1	Cla97Chr05:6198590-6198941:+	CmUC05G087560.1	Ciama_Chr05:6770600-6770955:+	CcUC05G088790.1
GrpSyn_001442	Unknown protein	1	1	1	1	Cla97Chr05:6210925-6218193:-	CmUC05G087570.1	CaUC05G086690.1	CcUC05G088800.1
GrpSyn_001443	Mitochondrial glycoprotein	1	1	1	1	Cla97C05G080620.2	CmUC05G080930.1	CaUC05G079560.1	CicolChr05:634588-635061:-
GrpSyn_001444	ADP-ribosylation factor	1	1	1	1	Cla97C05G088650.1	CmUC05G088140.1	CaUC05G087250.1	CicolChr05:6933352-6935145:+
GrpSyn_001445	cyclic nucleotide-gated ion channel 1	1	1	2	1	Cla97C05G081030.2	CmUC05G081310.1	CaPanG015330.1;Ciama_Chr05:936953-949854:-	CicolChr05:868561-880348:-
GrpSyn_001446	Ras-related protein Rab-5A	1	1	1	2	Cla97Chr06:21509378-21510713:-	CmU531Chr06:21721937-21723275:-	Ciama_Chr06:21190125-21191454:-	CcPanG007930.1;CcUC06G120410.1
GrpSyn_001447	Unknown protein	1	1	1	2	Cla97Chr06:23412729-23413318:-	CmU531Chr06:23597661-23598250:-	Ciama_Chr06:23169718-23170286:-	CcUC06G121480.1;CcUC06G121600.1
GrpSyn_001448	LINE-1 retrotransposable element ORF2 protein	1	1	1	2	Cla97C06G121020.2	CmUC06G120070.1	Ciama_Chr06:23182004-23188639:+	CcUC06G121610.1;CicolChr06:24022009-24025517:+
GrpSyn_001449	Unknown protein	2	1	1	1	ClPanG019500.1;Cla97C06G128120.1	CmU531Chr06:29597631-29598285:-	Ciama_Chr06:29785992-29786632:-	CicolChr06:30251196-30251837:-
GrpSyn_001450	LysM domain-containing protein	1	1	1	1	Cla97Chr06:3987630-3988190:-	CmU531Chr06:4052744-4053304:-	CaUC06G110120.1	CcUC06G112970.1
GrpSyn_001451	O-glucosyltransferase rumi homolog	2	1	1	1	ClPanG002300.1;Cla97Chr06:4263507-4269069:-	CmUC06G111850.1	Ciama_Chr06:4726942-4733762:-	CcUC06G113230.1
GrpSyn_001452	Unknown protein	1	1	1	2	Cla97C06G115590.2	CmU531Chr06:6715439-6716384:-	Ciama_Chr06:7395528-7396212:-	CcPanG012130.1;CcUC06G115490.1
GrpSyn_001453	Unknown protein	2	1	1	1	ClPanG020310.1;Cla97C06G115690.1	CmU531Chr06:6829748-6829877:+	Ciama_Chr06:7511299-7511428:+	CicolChr06:7022915-7023044:+
GrpSyn_001454	Photosystem I P700 chlorophyll a apoprotein A2	1	1	1	1	Cla97Chr07:9922775-9923329:+	CmUC07G132470.1	Ciama_Chr07:11055435-11055965:+	CcUC07G136930.1
GrpSyn_001455	Unknown protein	1	1	1	2	Cla97Chr07:10675627-10675724:+	CmU531Chr07:10664764-10664861:+	Ciama_Chr07:11748504-11748601:+	CcPanG008080.1;CcPanG020530.1
GrpSyn_001456	Unknown protein	1	1	1	2	Cla97Chr07:13320142-13322017:+	CmU531Chr07:13233184-13235059:+	Ciama_Chr07:14144089-14145957:+	CcPanG010150.1;CcUC07G135030.1
GrpSyn_001457	Unknown protein	1	1	1	2	Cla97C07G130095.1	CmU531Chr07:1888571-1894818:-	Ciama_Chr07:2048152-2055615:-	CcPanG018510.1;CicolChr07:1971387-1977773:-
GrpSyn_001458	Ankyrin repeat-containing protein	2	1	1	1	ClPanG007340.1;Cla97Chr07:27819182-27820075:-	CmUC07G138520.1	Ciama_Chr07:25957082-25957956:+	CicolChr07:27228005-27228918:-
GrpSyn_001459	extensin-2-like	1	1	1	1	Cla97C07G143610.1	CmUC07G141880.1	CaUC07G140240.1	CcUC07G144480.1
GrpSyn_001460	Unknown protein	2	1	1	1	ClPanG011940.1;Cla97C07G144450.1	CmU531Chr07:31775397-31778026:+	Ciama_Chr07:31892836-31895436:+	CicolChr07:31336721-31339099:+
GrpSyn_001461	F-box/LRR-repeat protein	1	1	1	1	Cla97C08G145060.1	CmUC08G143380.1	CaUC08G141660.1	CicolChr08:1795622-1795862:+
GrpSyn_001462	SAC domain-containing protein	1	1	2	1	Cla97Chr08:14948117-14948513:-	CmU531Chr08:15081875-15082271:-	CaPanG018110.1;Ciama_Chr08:14243900-14244296:-	CcPanG011640.1
GrpSyn_001463	Origin recognition complex subunit 1	1	1	1	1	Cla97C08G144605.1	CmUC08G142830.1	CaUC08G141100.1	CcUC08G145440.1
GrpSyn_001464	Ribosomal RNA processing protein 36-like protein	2	1	1	1	ClPanG021680.1;Cla97C08G145140.2	CmUC08G143450.1	Ciama_Chr08:1535043-1540986:-	CicolChr08:1961946-1968405:-
GrpSyn_001465	Unknown protein	1	1	1	2	Cla97C08G149510.2	CmUC08G148560.1	Ciama_Chr08:17275951-17290077:+	CcUC08G150760.1;CicolChr08:18945785-18960214:+
GrpSyn_001466	GATA transcription factor	2	1	1	1	ClPanG012440.1;Cla97C08G150290.1	CmUC08G149430.1	Ciama_Chr08:18233974-18235671:-	CcUC08G151560.1
GrpSyn_001467	XS domain-containing protein	1	1	2	1	Cla97C08G150920.2	CmUC08G150060.1	CaPanG008310.1;Ciama_Chr08:18934153-18935065:+	CicolChr08:20459606-20460516:+
GrpSyn_001468	Unknown protein	2	1	1	1	ClPanG010710.1;Cla97C08G156610.1	CmU531Chr08:24508062-24508316:-	Ciama_Chr08:24577851-24578105:-	CcUC08G157450.1
GrpSyn_001469	Unknown protein	2	1	1	1	ClPanG019150.1;Cla97C08G159320.1	CmU531Chr08:26532018-26532497:-	Ciama_Chr08:26839072-26839551:-	CicolChr08:27940279-27940760:-
GrpSyn_001470	Unknown protein	1	1	1	1	Cla97C08G160380.1	CmUC08G158560.1	Ciama_Chr08:27683528-27688377:+	CicolChr08:28718561-28723464:+
GrpSyn_001471	ADP-ribosylation factor	2	1	1	1	ClPanG002510.1;Cla97C08G161770.2	CmUC08G159880.1	Ciama_Chr08:28752626-28761319:+	CcUC08G162370.1
GrpSyn_001472	LINE-1 retrotransposable element ORF2 protein	1	1	1	1	Cla97Chr08:7084791-7085235:-	CmU531Chr08:7285162-7285606:-	CaUC08G143380.1	CcUC08G147740.1
GrpSyn_001473	Transposon TX1 uncharacterized 149 kDa protein	1	1	1	1	Cla97Chr08:885907-886636:-	CmUC08G143000.1	Ciama_Chr08:700264-700993:-	CcUC08G145650.1
GrpSyn_001474	UvrD-like helicase ATP-binding domain-containing protein	1	1	1	1	Cla97C09G173340.2	CmUC09G170230.1	Ciama_Chr09:10994238-10996473:-	CcUC09G173750.1
GrpSyn_001475	60S ribosomal protein L3	1	1	1	1	Cla97C09G173683.1	CmU531Chr09:10243235-10243675:+	Ciama_Chr09:11319564-11320005:+	CcUC09G174070.1
GrpSyn_001476	ATP synthase subunit alpha, chloroplastic	1	1	1	1	Cla97C09G175185.1	CmUC09G172190.1	Ciama_Chr09:14500901-14501428:-	CcUC09G175580.1
GrpSyn_001477	COP9 signalosome complex subunit 8-like	1	1	1	1	Cla97C09G176590.2	CmUC09G174350.1	CaUC09G171570.1	CcUC09G177350.1
GrpSyn_001478	26S proteasome regulatory subunit 7	1	1	1	1	Cla97C09G165650.1	CmUC09G163080.1	CaUC09G160970.1	CcUC09G166000.1
GrpSyn_001479	4-coumarate--CoA ligase	1	1	2	1	Cla97Chr09:2956441-2958172:+	CmU531Chr09:2915753-2917484:+	CaPanG011210.1;Ciama_Chr09:3208043-3209786:+	CcUC09G166220.1
GrpSyn_001480	Leucine-rich repeat protein kinase family protein	1	1	2	1	Cla97Chr09:311703-327665:+	CmUC09G160320.1	CaPanG007670.1;Ciama_Chr09:358257-375155:+	CicolChr09:305106-320238:+
GrpSyn_001481	Unknown protein	1	1	1	1	Cla97C09G182135.1	CmUC09G180210.1	CaUC09G177150.1	CcUC09G183630.1
GrpSyn_001482	Unknown protein	1	1	1	2	Cla97Chr09:35955875-35956171:+	CmU531Chr09:36132076-36132372:+	Ciama_Chr09:36952889-36953187:+	CcPanG010790.1;CcUC09G184160.1
GrpSyn_001483	DUF2431 domain-containing protein	2	1	1	1	ClPanG010860.1;Cla97Chr09:36297941-36298103:-	CmU531Chr09:36473949-36474111:-	Ciama_Chr09:37312779-37312941:-	CcPanG023030.1
GrpSyn_001484	26S proteasome non-ATPase regulatory subunit 10	1	1	1	1	Cla97Chr09:36887648-36889517:-	CmUC09G181610.1	CaUC09G178640.1	CcUC09G185070.1
GrpSyn_001485	Unknown protein	2	1	1	1	ClPanG017550.1;Cla97Chr09:37468676-37469727:-	CmU531Chr09:37645122-37646173:-	Ciama_Chr09:38581801-38582855:-	CcUC09G185800.1
GrpSyn_001486	disease resistance protein RGA2-like	2	1	1	1	ClPanG016370.1;Cla97C09G166730.2	CmUC09G164090.1	Ciama_Chr09:4029027-4031418:+	CicolChr09:3763223-3765615:+
GrpSyn_001487	Two-component response regulator	1	1	1	2	Cla97C09G167870.2	CmUC09G165070.1	Ciama_Chr09:4967414-4970679:+	CcPanG010820.1;CcUC09G168140.1
GrpSyn_001488	Unknown protein	2	1	1	1	ClPanG015780.1;Cla97C09G162490.1	CmU531Chr09:417331-420440:+	Ciama_Chr09:496849-500163:+	CicolChr09:428653-431794:+
GrpSyn_001489	MADS-box transcription factor ANR1	1	1	1	1	Cla97Chr10:20881116-20881397:-	CmUC10G191420.1	CaUC10G187760.1	CcUC10G195040.1
GrpSyn_001490	Unknown protein	1	1	1	1	Cla97Chr10:21561853-21563106:+	CmUC10G191810.1	Ciama_Chr10:20161683-20162362:+	CcUC10G195370.1
GrpSyn_001491	40S ribosomal protein S29	2	1	1	1	ClPanG004650.1;Cla97C10G193430.2	CmUC10G191970.1	Ciama_Chr10:20521986-20523630:-	CicolChr10:20851445-20853062:-
GrpSyn_001492	GDSL esterase/lipase	1	1	1	1	Cla97C10G194510.2	CmUC10G193100.1	CaUC10G189360.1	CcUC10G196790.1
GrpSyn_001493	ribonuclease MC-like	1	1	1	1	Cla97C10G198005.1	CmUC10G196400.1	CaUC10G189560.1	CcUC10G200480.1
GrpSyn_001494	Unknown protein	2	1	1	1	ClPanG015900.1;Cla97Chr10:26103497-26103974:-	CmU531Chr10:26263349-26263826:-	Ciama_Chr10:25419116-25419593:+	CcUC10G198770.1
GrpSyn_001495	60S ribosomal protein L24-like	1	1	2	1	Cla97C10G202620.2	CmUC10G200600.1	CaPanG008360.1;Ciama_Chr10:32662025-32664000:-	CicolChr10:32144081-32146077:-
GrpSyn_001496	Cytochrome P450	1	1	1	1	Cla97Chr10:4011677-4012581:+	CmUC10G185830.1	Ciama_Chr10:4404198-4405102:+	CcUC10G189390.1
GrpSyn_001497	coiled-coil domain-containing protein 22	1	1	1	1	Cla97C10G188780.2	CmUC10G186460.1	Ciama_Chr10:5334351-5337968:+	CcUC10G190180.1
GrpSyn_001498	Unknown protein	2	1	1	1	ClPanG012240.1;Cla97C10G185080.1	CmU531Chr10:587445-588656:+	Ciama_Chr10:597403-598622:+	CcUC10G186490.1
GrpSyn_001499	Unknown protein	1	1	1	1	Cla97C10G189770.2	CmUC10G187560.1	Ciama_Chr10:6616644-6617892:+	CcUC10G191240.1
GrpSyn_001500	LA RNA-binding protein	2	1	1	1	ClPanG007560.1;Cla97C10G185180.2	CmUC10G183100.1	Ciama_Chr10:689214-695289:-	CicolChr10:633610-638567:-
GrpSyn_001501	Unknown protein	1	1	1	1	Cla97Chr10:9372203-9373868:+	CmU531Chr10:9305664-9307329:+	CaUC10G185630.1	CcPanG004500.1
GrpSyn_001502	Unknown protein	1	1	1	1	Cla97C11G216200.1	CmU531Chr11:15998383-16009152:+	CaUC11G209630.1	CicolChr11:14394313-14402067:-
GrpSyn_001503	Unknown protein	1	1	1	2	Cla97C11G214860.1	CmU531Chr11:10123073-10123489:-	Ciama_Chr11:20786494-20786881:-	CcPanG024850.1;CicolChr11:11072637-11073027:+
GrpSyn_001504	Histone H4	1	1	1	1	Cla97C11G212710.1	CmUC11G209600.1	CaUC11G212680.1	CcUC11G214260.1
GrpSyn_001505	Ubiquinol-cytochrome c reductase complex 6.7 kDa	1	1	1	1	Cla97C11G212570.1	CmU531Chr11:5918915-5921089:-	CaUC11G212820.1	CicolChr11:6203158-6206703:-
GrpSyn_001506	Beta-galactosidase	1	1	1	1	Cla97C11G207500.2	CmUC11G204960.1	CaUC11G217500.1	CcUC11G209420.1
GrpSyn_001507	Carotenoid 9,10(9',10')-cleavage dioxygenase 1, putative isoform 1	1	1	1	2	Cla97Chr11:27258728-27259233:+	CmU531Chr11:27229476-27229981:+	Ciama_Chr11:3991349-3991852:-	CcPanG024550.1;CcUC11G222560.1
GrpSyn_001508	XIAP-associated factor 1-like	2	1	1	1	ClPanG007130.1;Cla97C11G220730.1	CmUC11G218300.1	Ciama_Chr11:4528848-4531957:+	CcUC11G222070.1
GrpSyn_001509	Rhamnogalacturonan endolyase	2	1	1	1	ClPanG011390.1;Cla97C11G220700.2	CmUC11G218290.1	Ciama_Chr11:4533129-4565559:+	CcUC11G222060.1
GrpSyn_001510	60S ribosomal protein L17	1	1	1	1	Cla97C11G219710.1	CmUC11G217390.1	CaUC11G205890.1	CcUC11G221120.1
GrpSyn_001511	Ty3/gypsy retrotransposon protein	1	1	1	1	Cla97C11G218095.1	CmU531Chr11:23751201-23756354:+	Ciama_Chr11:7812547-7817330:-	CcUC11G219660.1
GrpSyn_001512	Phytocyanin domain-containing protein	1	1	1	2	Cla97Chr11:30162211-30162711:-	CmU531Chr11:30148269-30148770:-	Ciama_Chr11:812223-812723:+	CcPanG024230.1;CcUC11G225750.1
GrpSyn_001513	Phorbol-ester/DAG-type domain-containing protein	2	1	0	2	ClPanG017250.1;Cla97Chr09:34706192-34706548:+	CmUC09G179390.1		CcPanG001640.1;CcPanG002580.1
GrpSyn_001514	Ribonuclease T(2)	1	1	0	2	Cla97C10G202860.2	CmUC10G200790.1		CcUC10G205060.1;CcUC10G205080.1
GrpSyn_001515	(3S,6E)-nerolidol synthase 1-like	2	1	1	1	ClPanG022740.1;Cla97C03G056480.2	CmUC03G055190.1	CaPanG018950.1	CcUC03G047550.1
GrpSyn_001516	Purple acid phosphatase	2	1	1	1	ClPanG013110.1;Cla97C01G007960.1	CmUC01G007580.1	CaUC01G007370.1	CcUC01G008080.1
GrpSyn_001517	Heat-shock protein	2	1	1	1	ClPanG012340.1;Cla97C02G033390.1	CmUC02G032630.1	CaUC02G032610.1	CcUC02G024010.1
GrpSyn_001518	ABC transporter B family member 19-like	2	1	1	1	ClPanG000670.1;Cla97C02G034660.1	CmUC02G033910.1	CaUC02G034440.1	CcUC02G025490.1
GrpSyn_001519	protein UPSTREAM OF FLC	2	1	1	1	ClPanG007940.1;Cla97C07G136430.1	CmUC07G135070.1	CaUC07G133500.1	CcUC07G137390.1
GrpSyn_001520	Proteasome subunit alpha type	2	1	1	1	ClPanG008060.1;Cla97C07G141390.1	CmUC07G139820.1	CaUC07G134580.1	CcUC07G142360.1
GrpSyn_001521	abscisic acid 8'-hydroxylase 3-like	2	1	1	1	ClPanG019510.1;Cla97C08G159520.2	CmUC08G157800.1	CaUC08G155470.1	CcUC08G160300.1
GrpSyn_001522	(-)-germacrene D synthase-like	1	1	1	2	Cla97C10G188240.2	CmUC10G185990.1	CaUC10G182980.1	CcUC10G189580.1;CcUC10G189610.1
GrpSyn_001523	Unknown protein	1	1	0	3	Cla97Chr08:2797463-2797727:+	CmU531Chr08:2802661-2802925:+		CcPanG000850.1;CcPanG003420.1;CcPanG005710.1
GrpSyn_001524	protein SPEAR1-like	2	1	1	1	ClPanG019360.1;Cla97C06G118650.1	CmUC06G117110.1	CaUC06G114960.1	CcUC06G118610.1
GrpSyn_001525	Acyl-[acyl-carrier-protein] hydrolase	1	1	2	1	Cla97C06G119690.2	CmUC06G118570.1	CaUC06G116960.1;CaUC06G116980.1	CcUC06G120150.1
GrpSyn_001526	acyl-CoA-binding domain-containing protein 5 isoform X1	1	1	1	2	Cla97C05G103340.2	CmUC05G102870.1	CaUC05G101330.1	CcPanG011060.1;CicolChr05:31629703-31646168:+
GrpSyn_001527	cytochrome P450 CYP73A100-like	1	1	1	1	Cla97Chr11:21665671-21668733:+	CmUC11G215050.1	CaUC11G208210.1	CcUC11G218980.1
GrpSyn_001528	proline-rich protein 4	1	2	2	0	Cla97C02G037220.1	CmUC02G036850.1;CmUC02G037010.1	CaUC02G036700.1;CaUC02G036880.1
GrpSyn_001529	Poly(A)-specific ribonuclease	1	1	2	1	Cla97C02G048450.2	CmUC02G047900.1	CaPanG005570.1;CaUC02G047710.1	CcUC02G040010.1
GrpSyn_001530	Protein EXORDIUM-like 1	1	1	1	2	Cla97C11G220165.1	CmUC11G217830.1	CaUC11G205470.1	CcUC11G221600.1;CcUC11G221610.1
GrpSyn_001531	UPF0505 protein C16orf62 homolog isoform X2	1	1	1	1	Cla97Chr07:23855564-23857087:-	CmU531Chr07:23776218-23777741:-	Ciama_Chr07:23209023-23210542:-	CcUC07G137520.1
GrpSyn_001533	Protein Ycf2	1	1	2	0	Cla97C02G036060.1	CmU531Chr02:14635300-14636310:+	CaUC02G033510.1;Ciama_Chr02:9702027-9703391:+
GrpSyn_001534	50S ribosomal protein L4	0	1	2	1		CmUC02G045280.1	CaUC02G045100.1;CaUC02G045120.1	CcUC02G037190.1
GrpSyn_001535	50S ribosomal protein L4	1	1	1	1	Cla97C06G125380.1	CmUC06G124030.1	CaUC06G122430.1	CcUC06G125730.1
GrpSyn_001536	Protein TIC 214	1	1	1	0	Cla97C02G036063.1	CmU531Chr02:14652306-14652533:-	Ciama_Chr02:9726167-9726394:+
GrpSyn_001537	isoflavone reductase homolog	1	1	1	1	Cla97Chr09:18083947-18085501:-	CmUC09G173300.1	CaPanG007110.1	CcPanG011480.1
GrpSyn_001538	Unknown protein	1	1	1	1	Cla97Chr10:6981953-6984662:-	CmUC10G187940.1	CaPanG018710.1	CcPanG014500.1
GrpSyn_001539	alpha/beta-Hydrolases superfamily protein	0	2	0	2		CmUC01G011970.1;CmUC01G011980.1		CcUC01G011660.1;CcUC01G011680.1
GrpSyn_001540	Regulator of rDNA transcription protein 15	1	1	0	1	Cla97C05G095547.1	CmUC05G095320.1		CcUC05G096030.1
GrpSyn_001541	60S ribosomal protein L16, putative	1	1	1	1	Cla97Chr08:26320734-26322612:+	CmUC08G157490.1	Ciama_Chr08:26748906-26750813:+	CcUC08G159930.1
GrpSyn_001542	Unknown protein	1	1	1	1	Cla97Chr05:21827835-21833640:-	CmU531Chr05:21929666-21935470:-	CaUC05G094150.1	CicolChr05:21510495-21516456:+
GrpSyn_001543	vignain-like	1	1	1	1	Cla97Chr11:22172885-22173533:-	CmUC11G215200.1	CaUC11G208060.1	CcUC11G219120.1
GrpSyn_001544	Pectin lyase-like superfamily protein	1	1	1	1	Cla97C02G029050.1	CmU531Chr02:2412691-2413662:-	Ciama_Chr02:2746395-2747359:-	CcUC02G019860.1
GrpSyn_001545	NADP-dependent D-sorbitol-6-phosphate dehydrogenase	1	1	1	1	Cla97C02G031495.1	CmU531Chr02:4412930-4413282:-	Ciama_Chr02:4910373-4910740:-	CcUC02G022210.1
GrpSyn_001546	Unknown protein	2	1	0	1	ClPanG001670.1;Cla97C04G069135.1	CmU531Chr04:2931501-2931785:-		CcPanG024640.1
GrpSyn_001547	Unknown protein	1	1	0	2	Cla97Chr10:6913242-6916697:+	CmUC10G187920.1		CcUC10G191560.1;CicolChr10:7065574-7069406:+
GrpSyn_001548	Natterin-3 like	1	1	1	1	Cla97Chr03:4613683-4617981:+	CmU531Chr03:4579372-4583687:+	CaPanG001320.1	CcUC03G046830.1
GrpSyn_001549	Unknown protein	1	1	1	1	Cla97Chr04:3317950-3318264:-	CmU531Chr04:3037834-3038148:-	CaPanG001430.1	CcPanG003020.1
GrpSyn_001550	Unknown protein	1	1	1	1	Cla97Chr09:27863929-27864228:+	CmU531Chr09:28008900-28009199:+	CaPanG002260.1	CcPanG001460.1
GrpSyn_001551	Ulp1-like peptidase	1	1	1	1	Cla97Chr02:19717466-19717966:+	CmU531Chr02:19483789-19484289:+	CaPanG002890.1	CcPanG004250.1
GrpSyn_001552	Unknown protein	1	1	1	1	Cla97Chr01:25312320-25312494:+	CmU531Chr01:25281756-25281930:+	CaPanG003080.1	CcPanG003580.1
GrpSyn_001553	Unknown protein	1	1	1	1	Cla97Chr05:19041682-19042209:+	CmU531Chr05:19121688-19122215:+	CaPanG004300.1	CcPanG019280.1
GrpSyn_001554	Unknown protein	1	1	1	1	Cla97Chr08:4462442-4462712:+	CmU531Chr08:4563394-4563664:+	CaPanG006500.1	CcPanG019160.1
GrpSyn_001555	Unknown protein	1	1	1	1	Cla97Chr04:3097645-3098918:+	CmUC04G068760.1	CaPanG007320.1	CicolChr04:3424029-3425072:+
GrpSyn_001556	Unknown protein	1	1	1	1	Cla97Chr01:14591242-14592142:-	CmUC01G010270.1	CaPanG008950.1	CicolChr01:15316580-15317501:-
GrpSyn_001557	Unknown protein	1	1	1	1	Cla97Chr10:6636025-6636462:-	CmUC10G187870.1	CaPanG009090.1	CcPanG007390.1
GrpSyn_001558	Unknown protein	1	1	1	1	Cla97Chr01:18504284-18504722:-	CmU531Chr01:18478051-18478489:-	CaPanG009570.1	CcPanG001330.1
GrpSyn_001559	Unknown protein	1	1	1	1	Cla97Chr08:12153468-12155287:-	CmUC08G146250.1	CaPanG009580.1	CcUC08G148690.1
GrpSyn_001560	Flavin-containing monooxygenase	1	1	1	1	Cla97Chr01:15977056-15978252:+	CmU531Chr01:15950225-15951420:+	CaPanG009780.1	CcUC01G010860.1
GrpSyn_001561	L-ascorbate oxidase	1	1	1	1	Cla97Chr03:27662785-27663486:+	CmUC03G063790.1	CaPanG010430.1	CicolChr03:26992480-26993169:+
GrpSyn_001562	Receptor-kinase protein	1	1	1	1	Cla97Chr09:2532294-2534271:+	CmU531Chr09:2498652-2500629:+	CaPanG010550.1	CcPanG024460.1
GrpSyn_001563	LRRNT_2 domain-containing protein	1	1	1	1	Cla97Chr09:2517167-2523637:+	CmU531Chr09:2483314-2489955:+	CaPanG010590.1	CcPanG012020.1
GrpSyn_001564	Unknown protein	1	1	1	1	Cla97C09G174880.1	CmU531Chr09:12227436-12244011:+	CaPanG010770.1	CicolChr09:12682924-12702876:+
GrpSyn_001565	Unknown protein	1	1	1	1	Cla97Chr08:11905247-11906106:-	CmU531Chr08:12058513-12059372:-	CaPanG010800.1	CcUC08G148630.1
GrpSyn_001566	Gag-pol polyprotein	1	1	1	1	Cla97Chr08:11890935-11894239:-	CmUC08G146150.1	CaPanG010850.1	CicolChr08:12778980-12783871:-
GrpSyn_001567	receptor kinase 3	1	1	1	1	Cla97Chr01:33956371-33956625:-	CmPanG005770.1	CaPanG010980.1	CicolChr04:31896151-31896402:-
GrpSyn_001568	Protein kinase domain-containing protein	1	1	1	1	Cla97Chr04:8390403-8391508:+	CmU531Chr04:8106632-8107736:+	CaPanG011000.1	CcPanG011960.1
GrpSyn_001569	Unknown protein	1	1	1	1	Cla97Chr03:23185690-23186916:+	CmU531Chr03:23153469-23154695:+	CaPanG011150.1	CcPanG013610.1
GrpSyn_001570	Monocarboxylate transporter 9	1	1	1	1	Cla97Chr02:27046993-27047284:-	CmU531Chr02:26779533-26779824:-	CaPanG012400.1	CcUC02G030620.1
GrpSyn_001571	Unknown protein	1	1	1	1	Cla97Chr06:12528219-12531508:+	CmU531Chr06:12561939-12565219:+	CaPanG013590.1	CcPanG015120.1
GrpSyn_001572	Ulp1-like peptidase	1	1	1	1	Cla97Chr08:5923054-5924347:-	CmU531Chr08:6034855-6036148:-	CaPanG014530.1	CcPanG000400.1
GrpSyn_001573	Unknown protein	1	1	1	1	Cla97Chr10:13536664-13538052:-	CmU531Chr10:13361895-13363286:-	CaPanG014740.1	CcUC10G193310.1
GrpSyn_001574	polyphenol oxidase, chloroplastic-like	1	1	1	1	Cla97Chr03:5701131-5701518:-	CmU531Chr03:5664208-5664595:-	CaPanG014760.1	CcUC03G048070.1
GrpSyn_001575	Unknown protein	1	1	1	1	Cla97Chr03:23533506-23533789:-	CmU531Chr03:23509787-23510070:-	CaPanG015710.1	CcPanG021420.1
GrpSyn_001576	Unknown protein	1	1	1	1	Cla97Chr10:1564309-1564554:+	CmU531Chr10:1633696-1633941:+	CaPanG015720.1	CcPanG019470.1
GrpSyn_001577	Cell wall protein DAN4-like	1	1	1	1	Cla97C05G094670.1	CmU531Chr05:17493558-17493878:-	CaPanG015810.1	CicolChr05:18217535-18217855:-
GrpSyn_001578	Zinc finger BED domain-containing protein RICESLEEPER 2-like	1	1	1	1	Cla97Chr10:9086366-9086689:+	CmU531Chr10:9019581-9019904:+	CaPanG015920.1	CcPanG001340.1
GrpSyn_001579	Ulp1-like peptidase	1	1	1	1	Cla97Chr01:18504791-18505329:-	CmU531Chr01:18478558-18479096:-	CaPanG016220.1	CcPanG017500.1
GrpSyn_001580	Unknown protein	1	1	1	1	Cla97Chr02:21974942-21976826:+	CmU531Chr02:21721660-21723544:+	CaPanG016610.1	CcPanG003380.1
GrpSyn_001581	Unknown protein	1	1	1	1	Cla97Chr03:22477849-22478602:-	CmU531Chr03:22447766-22448519:-	CaPanG016690.1	CcPanG004820.1
GrpSyn_001582	Retrotransposable element Tf2	1	1	1	1	Cla97Chr10:3927561-3927792:+	CmU531Chr10:3980933-3981164:+	CaPanG017040.1	CcPanG018130.1
GrpSyn_001583	Unknown protein	1	1	1	1	Cla97Chr04:8515974-8521696:-	CmUC04G070290.1	CaPanG017150.1	CcPanG000890.1
GrpSyn_001584	LRR receptor-like serine/threonine-protein kinase GSO2	1	1	1	1	Cla97Chr09:2530292-2532194:+	CmU531Chr09:2496650-2498552:+	CaPanG017230.1	CcPanG006480.1
GrpSyn_001585	Unknown protein	1	1	1	1	Cla97Chr05:10095692-10096188:-	CmU531Chr05:10125838-10126337:-	CaPanG017280.1	CcPanG005250.1
GrpSyn_001586	Unknown protein	1	1	1	1	Cla97Chr03:19066738-19067969:-	CmUC03G060450.1	CaPanG017640.1	CicolChr03:18486191-18487421:-
GrpSyn_001587	Unknown protein	1	1	1	1	Cla97C02G035920.2	CmU531Chr02:14023480-14024071:-	CaPanG018300.1	CicolChr02:14190865-14191456:-
GrpSyn_001588	Unknown protein	1	1	2	0	Cla97Chr08:14753562-14754356:+	CmUC08G146870.1	CaPanG018370.1;Ciama_Chr08:14003922-14004707:+
GrpSyn_001589	Unknown protein	1	1	1	1	Cla97Chr04:6315814-6316248:-	CmU531Chr04:6026834-6027268:-	CaPanG018400.1	CcPanG005230.1
GrpSyn_001590	Unknown protein	1	1	1	1	Cla97Chr05:19041448-19041630:+	CmU531Chr05:19121454-19121636:+	CaPanG018620.1	CcPanG019270.1
GrpSyn_001591	Unknown protein	1	1	1	1	Cla97Chr09:22077403-22078509:+	CmU531Chr09:22193018-22194124:+	CaPanG018720.1	CcPanG023900.1
GrpSyn_001592	Pentatricopeptide repeat-containing protein	1	1	1	1	Cla97Chr03:19430751-19431538:+	CmUC03G060550.1	CaPanG018740.1	CcPanG013820.1
GrpSyn_001593	Unknown protein	1	1	1	1	Cla97Chr04:8456664-8457131:-	CmU531Chr04:8172907-8173374:-	CaPanG018940.1	CcPanG004310.1
GrpSyn_001594	Unknown protein	1	1	1	1	Cla97Chr07:10209706-10211368:-	CmUC07G132530.1	CaPanG018990.1	CcPanG001020.1
GrpSyn_001595	Unknown protein	1	1	1	1	Cla97Chr03:17621604-17622278:+	CmU531Chr03:17788288-17788962:+	CaPanG019030.1	CcPanG004680.1
GrpSyn_001596	Unknown protein	1	1	1	1	Cla97Chr01:345410-348474:-	CmUC01G000500.1	CaUC01G000540.1	CicolChr01:349131-352298:-
GrpSyn_001597	Unknown protein	1	1	1	1	Cla97Chr01:400367-401320:+	CmU531Chr01:420594-421531:+	CaUC01G000630.1	CcUC01G000610.1
GrpSyn_001598	nudix hydrolase 14, chloroplastic	1	1	1	1	Cla97Chr01:3343090-3345680:-	CmUC01G003390.1	CaUC01G003440.1	CicolChr01:3574219-3576776:-
GrpSyn_001599	geraniol 8-hydroxylase-like	1	1	1	1	Cla97Chr01:3361464-3361702:-	CmU531Chr01:3369602-3369840:-	CaUC01G003470.1	CcPanG020670.1
GrpSyn_001600	B-block binding subunit of TFIIIC	1	1	1	1	Cla97Chr01:4230823-4232924:+	CmU531Chr01:4238509-4240609:+	CaUC01G004350.1	CcUC01G004420.1
GrpSyn_001601	Unknown protein	1	1	1	1	Cla97Chr01:4685421-4686045:+	CmU531Chr01:4693123-4693747:+	CaUC01G004970.1	CcUC01G005030.1
GrpSyn_001602	ADP-ribosylation factor-like	1	1	1	1	Cla97Chr01:5030645-5041008:-	CmU531Chr01:5038088-5048456:-	CaUC01G005340.1	CcUC01G005380.1
GrpSyn_001603	protein ROOT PRIMORDIUM DEFECTIVE 1	1	1	1	1	Cla97Chr01:5544453-5548673:-	CmU531Chr01:5559884-5564103:-	CaUC01G005870.1	CcUC01G005850.1
GrpSyn_001604	Glutamate decarboxylase	1	1	1	1	Cla97Chr01:7505473-7508009:+	CmU531Chr01:7537699-7540230:+	CaUC01G007340.1	CcUC01G007240.1
GrpSyn_001605	Unknown protein	1	1	1	1	Cla97Chr01:7883544-7886157:-	CmU531Chr01:7921827-7924441:-	CaUC01G007590.1	CcUC01G007810.1
GrpSyn_001606	Unknown protein	1	1	1	1	Cla97Chr01:7850268-7858142:-	CmU531Chr01:7888542-7896422:-	CaUC01G007650.1	CcUC01G007740.1
GrpSyn_001607	Pectinesterase	1	1	1	1	Cla97Chr01:7713421-7715740:+	CmU531Chr01:7745868-7748191:+	CaUC01G007860.1	CcUC01G007550.1
GrpSyn_001608	Unknown protein	1	1	1	1	Cla97Chr01:9250266-9251284:+	CmU531Chr01:9294852-9295870:+	CaUC01G008860.1	CcUC01G008860.1
GrpSyn_001609	Ribosomal protein S14	1	1	1	1	Cla97Chr01:14139283-14139559:+	CmU531Chr01:14115057-14115333:+	CaUC01G009900.1	CcUC01G010400.1
GrpSyn_001610	Unknown protein	1	1	1	1	Cla97Chr01:15468697-15469758:+	CmU531Chr01:15442015-15443042:+	CaUC01G010750.1	CcUC01G010750.1
GrpSyn_001611	Nitrilase/cyanide hydratase	1	1	1	1	Cla97Chr01:18872881-18879545:+	CmU531Chr01:18846548-18853218:+	CaUC01G011750.1	CcUC01G012170.1
GrpSyn_001612	alpha/beta-Hydrolases superfamily protein	1	1	1	1	Cla97Chr01:21444609-21455006:-	CmU531Chr01:21486117-21496514:-	CaUC01G011970.1	CcUC01G011690.1
GrpSyn_001613	Unknown protein	1	1	1	1	Cla97Chr01:23468163-23469131:+	CmU531Chr01:23387447-23388415:+	CaUC01G012130.1	CcUC01G012430.1
GrpSyn_001614	Protein kinase domain-containing protein	1	1	1	1	Cla97Chr01:26361815-26367539:-	CmU531Chr01:26326259-26331985:-	CaUC01G012650.1	CcUC01G013700.1
GrpSyn_001615	Unknown protein	1	1	1	1	Cla97C01G012700.1	CmU531Chr01:25690370-25690922:+	CaUC01G012800.1	CicolChr01:25842567-25843146:+
GrpSyn_001616	B3 domain-containing transcription factor VRN1-like	1	1	1	1	Cla97Chr01:29324159-29334576:-	CmU531Chr01:29312233-29322584:-	CaUC01G015790.1	CcUC04G070330.1
GrpSyn_001617	Unknown protein	1	1	1	1	Cla97C01G018030.1	CmU531Chr01:31413300-31414485:+	CaUC01G018060.1	CicolChr04:29274166-29275262:+
GrpSyn_001618	Unknown protein	1	1	1	1	Cla97Chr01:31440884-31445173:-	CmU531Chr01:31424401-31428693:-	CaUC01G018090.1	CcUC04G072820.1
GrpSyn_001619	Unknown protein	1	1	1	1	Cla97Chr01:32430738-32431425:-	CmUC01G019450.1	CaUC01G019590.1	CicolChr04:30330259-30330919:-
GrpSyn_001620	Unknown protein	1	1	1	1	Cla97Chr01:32544674-32545378:-	CmU531Chr01:32535588-32536292:-	CaUC01G019710.1	CcUC04G074510.1
GrpSyn_001621	thaumatin-like protein 1b	1	1	1	1	Cla97Chr01:32698005-32699967:+	CmU531Chr01:32688974-32690938:+	CaUC01G019870.1	CcUC04G074700.1
GrpSyn_001622	Unknown protein	1	1	1	1	Cla97Chr01:32844388-32845809:-	CmU531Chr01:32835436-32836857:-	CaUC01G020070.1	CcUC04G074940.1
GrpSyn_001623	RWP-RK domain-containing protein	1	1	1	1	Cla97Chr01:33089990-33091717:+	CmU531Chr01:33081543-33083271:+	CaUC01G020510.1	CcUC04G075380.1
GrpSyn_001624	Unknown protein	1	1	1	1	Cla97Chr01:33276312-33278834:+	CmUC01G020590.1	CaUC01G020770.1	CicolChr04:31189714-31192422:+
GrpSyn_001625	cysteine-rich receptor-like protein kinase 29	1	1	1	1	Cla97Chr01:33923047-33926190:+	CmU531Chr01:33909320-33912463:+	CaUC01G021860.1	CcUC04G076780.1
GrpSyn_001626	Cysteine-rich receptor-like protein kinase 10	1	1	1	1	Cla97Chr01:33930963-33935324:+	CmU531Chr01:33917235-33921595:+	CaUC01G021880.1	CcUC04G076790.1
GrpSyn_001627	GDSL esterase/lipase	1	1	1	1	Cla97Chr01:34926038-34930192:+	CmU531Chr01:34909090-34913244:+	CaUC01G023270.1	CcUC04G078380.1
GrpSyn_001628	Unknown protein	1	1	1	1	Cla97Chr01:35851003-35856369:-	CmUC01G024400.1	CaUC01G024520.1	CicolChr04:33884229-33889624:-
GrpSyn_001629	Unknown protein	1	1	1	1	Cla97Chr01:35948312-35955816:-	CmU531Chr01:35969308-35976822:-	CaUC01G024640.1	CcUC04G079720.1
GrpSyn_001630	Pentatricopeptide repeat-containing protein	1	1	1	1	Cla97Chr01:35974641-35977016:+	CmU531Chr01:35995365-35997738:+	CaUC01G024700.1	CcUC04G079790.1
GrpSyn_001631	Unknown protein	1	1	1	1	Cla97Chr01:36201617-36203747:+	CmU531Chr01:36222443-36224574:+	CaUC01G024900.1	CcUC04G080000.1
GrpSyn_001632	FAD-binding berberine family protein	1	1	1	1	Cla97Chr01:36288718-36294802:-	CmU531Chr01:36309698-36315792:-	CaUC01G025090.1	CcUC04G080150.1
GrpSyn_001633	FAD-binding berberine family protein	1	1	1	1	Cla97Chr01:36299445-36303062:-	CmU531Chr01:36320435-36324052:-	CaUC01G025110.1	CcUC04G080170.1
GrpSyn_001634	Unknown protein	1	1	1	1	Cla97Chr01:36715847-36724638:-	CmUC01G025430.1	CaUC01G025580.1	CicolChr04:34812362-34824362:-
GrpSyn_001635	cysteine-rich repeat secretory protein 38-like	1	1	1	1	Cla97Chr02:1615695-1616513:-	CmU531Chr02:1613712-1614530:-	CaUC02G027540.1	CcUC02G018930.1
GrpSyn_001636	Unknown protein	1	1	1	1	Cla97Chr02:2536044-2541300:+	CmU531Chr02:2550376-2555630:+	CaUC02G028660.1	CcUC02G020110.1
GrpSyn_001637	RING-type domain-containing protein	1	1	1	1	Cla97Chr02:2709690-2711477:-	CmU531Chr02:2724013-2725800:-	CaUC02G028860.1	CcUC02G020310.1
GrpSyn_001638	Unknown protein	1	1	1	1	Cla97Chr02:4108343-4109617:-	CmU531Chr02:4135704-4136985:-	CaUC02G030520.1	CcUC02G021830.1
GrpSyn_001639	Unknown protein	1	1	1	1	Cla97Chr02:5602271-5602603:+	CmU531Chr02:5647936-5648268:+	CaUC02G031780.1	CcUC02G023120.1
GrpSyn_001640	Unknown protein	1	1	1	1	Cla97Chr02:5731197-5731827:-	CmU531Chr02:5769459-5770086:-	CaUC02G031910.1	CcUC02G023250.1
GrpSyn_001641	50S ribosomal protein L33, chloroplastic	1	1	1	1	Cla97C02G034435.1	CmUC02G033680.1	CaUC02G034170.1	CcUC02G035480.1
GrpSyn_001642	Unknown protein	1	1	1	1	Cla97Chr02:10151596-10154402:+	CmU531Chr02:10201006-10203812:+	CaUC02G034750.1	CcUC02G025840.1
GrpSyn_001643	Unknown protein	1	1	1	1	Cla97Chr02:18266552-18273071:+	CmU531Chr02:18038026-18044533:+	CaUC02G035990.1	CcUC02G027470.1
GrpSyn_001644	RING-H2 finger protein ATL18-like	1	1	1	1	Cla97Chr02:20704575-20706310:-	CmU531Chr02:20451856-20453591:-	CaUC02G036180.1	CcUC02G027710.1
GrpSyn_001645	Unknown protein	1	1	1	1	Cla97Chr02:21268862-21269400:+	CmU531Chr02:21015651-21016189:+	CaUC02G036330.1	CcUC02G027860.1
GrpSyn_001646	Ribonuclease H	1	1	1	1	Cla97Chr02:23200283-23202210:+	CmU531Chr02:22945635-22947562:+	CaUC02G036660.1	CcPanG001900.1
GrpSyn_001647	Ferroxidase	1	1	1	1	Cla97Chr02:23236636-23240604:-	CmU531Chr02:22981996-22985964:-	CaUC02G036670.1	CcUC02G028390.1
GrpSyn_001648	Plant protein 1589 of unknown function	1	1	1	1	Cla97Chr02:26843681-26844236:+	CmU531Chr02:26580760-26581315:+	CaUC02G038790.1	CcUC02G030450.1
GrpSyn_001649	Monocarboxylate transporter 9	1	1	1	1	Cla97Chr02:27003730-27004838:+	CmUC02G039080.1	CaUC02G038900.1	CicolChr02:26097007-26097301:-
GrpSyn_001650	DUF4283 domain-containing protein	1	1	1	1	Cla97Chr02:27555223-27574801:-	CmU531Chr02:27282747-27302280:-	CaUC02G039360.1	CcUC02G031080.1
GrpSyn_001651	Unknown protein	1	1	1	1	Cla97Chr02:28545992-28550327:-	CmU531Chr02:28276662-28280997:-	CaUC02G040290.1	CcUC02G031960.1
GrpSyn_001652	F-box protein PP2-B15-like	1	1	1	1	Cla97Chr02:28906023-28906552:-	CmU531Chr02:28636424-28636953:-	CaUC02G040720.1	CcUC02G032410.1
GrpSyn_001653	GDSL esterase/lipase	1	1	1	1	Cla97Chr02:28968187-28970535:+	CmU531Chr02:28698654-28701054:+	CaUC02G040800.1	CcUC02G032480.1
GrpSyn_001654	GDSL esterase/lipase At5g03980-like	1	1	1	1	Cla97Chr02:28972333-28973815:+	CmU531Chr02:28702851-28704340:+	CaUC02G040810.1	CcPanG010620.1
GrpSyn_001655	Microtubule-binding protein TANGLED	1	1	1	1	Cla97Chr02:29474736-29477681:+	CmU531Chr02:29204785-29207730:+	CaUC02G041260.1	CcUC02G033040.1
GrpSyn_001656	Enzymatic polyprotein	1	1	1	1	ClPanG005630.1	CmU531Chr02:29856707-29860013:+	CaUC02G041910.1	CicolChr02:29382880-29386438:+
GrpSyn_001657	Unknown protein	1	1	1	1	Cla97Chr02:31271148-31271734:-	CmUC02G042810.1	CaUC02G042760.1	CicolChr02:30381992-30382579:-
GrpSyn_001658	Protochlorophyllide reductase B	1	1	1	1	Cla97Chr02:31468756-31478076:-	CmU531Chr02:30990729-31000056:-	CaUC02G042970.1	CcUC02G034790.1
GrpSyn_001659	Unknown protein	1	1	1	1	Cla97Chr02:32310580-32313075:-	CmU531Chr02:31825910-31828406:-	CaUC02G043770.1	CcUC02G035680.1
GrpSyn_001660	Unknown protein	1	1	1	1	Cla97Chr02:33286162-33287609:+	CmUC02G044820.1	CaUC02G044670.1	CicolChr02:32474530-32476130:+
GrpSyn_001661	Unknown protein	1	1	1	1	Cla97C02G046510.2	CmU531Chr02:33809088-33809968:+	CaUC02G045900.1	CicolChr02:33658959-33659393:-
GrpSyn_001662	RING/U-box protein	1	1	1	1	Cla97Chr02:34715696-34718918:+	CmU531Chr02:34222569-34225790:+	CaUC02G046300.1	CcUC02G038590.1
GrpSyn_001663	Unknown protein	1	1	1	1	Cla97Chr02:35193259-35195009:+	CmUC02G047030.1	CaUC02G046800.1	CicolChr02:34493424-34495096:+
GrpSyn_001664	ATPase assembly factor ATP	1	1	1	1	Cla97Chr02:35400016-35403034:+	CmU531Chr02:34906700-34909721:+	CaUC02G047100.1	CcUC02G039370.1
GrpSyn_001665	Cysteine desulfurase	1	1	1	1	Cla97Chr02:36236815-36240896:+	CmU531Chr02:35748806-35752887:+	CaUC02G047930.1	CcUC02G040230.1
GrpSyn_001666	subtilisin-like protease SBT4.3	1	1	1	1	Cla97Chr02:36539906-36540276:+	CmU531Chr02:36057650-36058020:+	CaUC02G048270.1	CcUC02G040610.1
GrpSyn_001667	Peroxidase 52	1	1	1	1	Cla97Chr02:37226124-37228880:-	CmU531Chr02:36744400-36748374:-	CaUC02G049030.1	CcUC02G041540.1
GrpSyn_001668	Homeobox protein cut-like 1	1	1	1	1	Cla97Chr02:37534920-37542594:-	CmU531Chr02:37052509-37060166:-	CaUC02G049350.1	CcUC02G041870.1
GrpSyn_001669	Unknown protein	1	1	1	1	Cla97Chr03:600048-600451:+	CmU531Chr03:555068-555471:+	CaUC03G050580.1	CcUC03G042930.1
GrpSyn_001670	Copper transporter	1	1	1	1	Cla97Chr03:1041090-1042732:+	CmU531Chr03:996147-997790:+	CaUC03G051100.1	CcUC03G043440.1
GrpSyn_001671	Unknown protein	1	1	1	1	Cla97Chr03:2579324-2584428:-	CmU531Chr03:2549639-2554745:-	CaUC03G052460.1	CcUC03G044710.1
GrpSyn_001672	cytochrome P450 71A1-like	1	1	1	1	Cla97Chr03:3413596-3414971:-	CmUC03G053010.1	CaUC03G053180.1	CicolChr03:3567462-3568833:-
GrpSyn_001673	cysteine-rich receptor-like protein kinase 10	1	1	1	1	Cla97Chr03:5021669-5023866:+	CmU531Chr03:4987314-4989511:+	CaUC03G055050.1	CcUC03G047330.1
GrpSyn_001674	Unknown protein	1	1	1	1	Cla97Chr03:5283915-5288648:+	CmU531Chr03:5249741-5254466:+	CaUC03G055340.1	CcUC03G047600.1
GrpSyn_001675	Receptor-like serine/threonine-protein kinase	1	1	1	1	Cla97Chr03:5375045-5379935:+	CmU531Chr03:5340826-5345716:+	CaUC03G055420.1	CcPanG019350.1
GrpSyn_001676	Epoxide hydrolase-like	1	1	1	1	Cla97Chr03:5894940-5895994:+	CmU531Chr03:5858160-5859207:+	CaUC03G055880.1	CcUC03G048390.1
GrpSyn_001677	Unknown protein	1	1	1	1	Cla97Chr03:8471172-8472089:-	CmUC03G057600.1	CaUC03G056500.1	CicolChr03:6719561-6720478:+
GrpSyn_001678	Cupin type-1 domain-containing protein	1	1	1	1	Cla97Chr03:8107249-8108211:+	CmU531Chr03:8090691-8091653:+	CaUC03G056820.1	CcUC03G049170.1
GrpSyn_001679	Coatomer subunit zeta	1	1	1	1	Cla97Chr03:7708391-7714294:+	CmU531Chr03:7690406-7696307:+	CaUC03G057260.1	CcUC03G049530.1
GrpSyn_001680	MFS domain-containing protein	1	1	1	1	Cla97Chr03:7070056-7074604:+	CmUC03G056420.1	CaUC03G057730.1	CcUC03G050080.1
GrpSyn_001681	NADH dehydrogenase [ubiquinone] 1 alpha subcomplex subunit 8-B	1	1	1	1	Cla97Chr03:6548621-6550173:-	CmU531Chr03:6511337-6512889:-	CaUC03G058020.1	CcUC03G050380.1
GrpSyn_001682	Unknown protein	1	1	1	1	Cla97Chr03:12016602-12017531:-	CmU531Chr03:11971187-11972117:-	CaUC03G059400.1	CcUC03G051790.1
GrpSyn_001683	(1->3)-beta-glucan endohydrolase	1	1	1	1	Cla97C03G061540.2	CmU531Chr03:19338951-19343928:+	CaUC03G060300.1	CcUC03G052650.1
GrpSyn_001684	apyrase 2-like	1	1	1	1	Cla97Chr03:19202261-19205537:+	CmU531Chr03:19380290-19383571:+	CaUC03G060320.1	CcUC03G052660.1
GrpSyn_001685	Unknown protein	1	1	1	1	Cla97Chr03:19259628-19265002:+	CmU531Chr03:19437697-19443083:+	CaUC03G060330.1	CcUC03G052670.1
GrpSyn_001686	Unknown protein	1	1	1	1	Cla97Chr03:20597082-20600635:-	CmU531Chr03:20789342-20792895:-	CaUC03G060610.1	CcUC03G052870.1
GrpSyn_001687	Unknown protein	1	1	1	1	Cla97C03G062870.1	CmU531Chr03:24476128-24477272:+	CaUC03G060860.1	CicolChr03:23600979-23602115:+
GrpSyn_001688	phytochromobilin:ferredoxin oxidoreductase, chloroplastic	1	1	1	1	Cla97Chr03:25535341-25541741:+	CmU531Chr03:25504713-25511118:+	CaUC03G061870.1	CcUC03G054080.1
GrpSyn_001689	Unknown protein	1	1	1	1	Cla97Chr03:27063838-27066834:+	CmUC03G063540.1	CaUC03G062700.1	CicolChr03:26360027-26363041:+
GrpSyn_001690	guanine nucleotide exchange factor SPIKE 1 isoform X2	1	1	1	1	Cla97Chr03:27297081-27297490:-	CmU531Chr03:27272036-27272445:-	CaUC03G062810.1	CcPanG022220.1
GrpSyn_001691	Unknown protein	1	1	1	1	Cla97Chr03:27700325-27701703:+	CmU531Chr03:27686006-27687384:+	CaUC03G062940.1	CcUC03G055120.1
GrpSyn_001692	Unknown protein	1	1	1	1	Cla97Chr03:28478195-28478911:+	CmUC03G064520.1	CaUC03G063740.1	CicolChr03:27840417-27841134:+
GrpSyn_001693	Rep-A_N domain-containing protein	1	1	1	1	Cla97Chr03:28919001-28922282:+	CmU531Chr03:28913267-28916548:+	CaUC03G064180.1	CcUC03G056360.1
GrpSyn_001694	LRRNT_2 domain-containing protein	1	1	1	1	Cla97Chr03:30112378-30122536:+	CmU531Chr03:30105575-30115755:+	CaUC03G065240.1	CcUC03G057580.1
GrpSyn_001695	Unknown protein	1	1	1	1	Cla97C03G067180.1	CmU531Chr03:30689555-30691615:-	CaUC03G065750.1	CicolChr03:30095489-30097113:-
GrpSyn_001696	60S ribosomal protein L18, putative	1	1	1	1	Cla97Chr03:31003825-31020421:-	CmU531Chr03:31019875-31036473:-	CaUC03G066120.1	CcUC03G058670.1
GrpSyn_001697	Protein transport protein Sec24-like	1	1	1	1	Cla97Chr03:31594035-31596510:-	CmUC03G067530.1	CaUC03G066680.1	CicolChr03:31059240-31061393:-
GrpSyn_001698	Unknown protein	1	1	1	1	Cla97Chr04:3533062-3533554:+	CmU531Chr04:3253012-3253505:+	CaUC04G068050.1	CcUC04G060360.1
GrpSyn_001699	7,8-dihydroneopterin aldolase	1	1	1	1	Cla97Chr04:4091353-4098040:-	CmU531Chr04:3817135-3823919:-	CaUC04G068170.1	CcUC04G060470.1
GrpSyn_001700	phosphatidylinositol-glycan biosynthesis class X protein	1	1	1	1	Cla97Chr04:4165686-4176104:+	CmU531Chr04:3891551-3901972:+	CaUC04G068190.1	CcUC04G060510.1
GrpSyn_001701	ULP_PROTEASE domain-containing protein	1	1	1	1	Cla97Chr04:6580427-6584394:+	CmUC04G069750.1	CaUC04G068630.1	CicolChr04:8811482-8813016:-
GrpSyn_001702	Unknown protein	1	1	1	1	Cla97Chr04:7961973-7965423:-	CmUC04G070130.1	CaUC04G068950.1	CcUC04G061500.1
GrpSyn_001703	Aspartate carbamoyltransferase	1	1	1	1	Cla97Chr04:8173779-8185107:-	CmU531Chr04:7890363-7901708:-	CaUC04G069000.1	CcUC04G061440.1
GrpSyn_001704	RNA exonuclease 4	1	1	1	1	Cla97Chr04:11668793-11673503:-	CmU531Chr04:11122619-11127329:-	CaUC04G070030.1	CcUC04G061720.1
GrpSyn_001705	Transmembrane protein	1	1	1	1	Cla97Chr04:11009989-11019058:+	CmU531Chr04:10461207-10470282:+	CaUC04G070160.1	CcUC04G061630.1
GrpSyn_001706	Macrophage migration inhibitory factor	1	1	1	1	Cla97Chr04:20949109-20951616:+	CmU531Chr04:20430057-20432507:+	CaUC04G072580.1	CcUC04G064850.1
GrpSyn_001707	D-fructose-1,6-bisphosphate 1-phosphohydrolase	1	1	1	1	Cla97Chr04:21729054-21733257:-	CmU531Chr04:21204044-21208247:-	CaUC04G073210.1	CcUC04G065500.1
GrpSyn_001708	Glycosyltransferase	1	1	1	1	Cla97Chr04:21917381-21923583:-	CmU531Chr04:21392417-21398609:-	CaUC04G073460.1	CcUC04G065650.1
GrpSyn_001709	Unknown protein	1	1	1	1	Cla97Chr04:22131007-22132796:+	CmU531Chr04:21606227-21608015:+	CaUC04G073650.1	CcUC04G065880.1
GrpSyn_001710	ATP synthase	1	1	1	1	Cla97Chr04:22641760-22642597:-	CmU531Chr04:22117458-22118295:-	CaUC04G074610.1	CcUC04G066480.1
GrpSyn_001711	Unknown protein	1	1	1	1	Cla97Chr04:22541024-22546481:+	CmU531Chr04:22016760-22022208:+	CaUC04G074700.1	CcUC04G066360.1
GrpSyn_001712	Unknown protein	1	1	1	1	Cla97Chr04:23559280-23562838:-	CmU531Chr04:23032212-23035771:-	CaUC04G075290.1	CcUC04G067670.1
GrpSyn_001713	NAC domain-containing protein	1	1	1	1	Cla97Chr04:24540773-24544341:+	CmU531Chr04:23885108-23888673:+	CaUC04G076150.1	CcUC04G068560.1
GrpSyn_001714	Unknown protein	1	1	1	1	Cla97Chr04:25053801-25055878:+	CmU531Chr04:24398084-24400159:+	CaUC04G076640.1	CcUC01G014890.1
GrpSyn_001715	Unknown protein	1	1	1	1	Cla97Chr04:25086501-25101102:+	CmU531Chr04:24430734-24445330:+	CaUC04G076680.1	CcUC01G014940.1
GrpSyn_001716	Unknown protein	1	1	1	1	Cla97Chr05:344264-353759:-	CmUC05G080510.1	CaUC05G079150.1	CicolChr05:326577-337779:-
GrpSyn_001717	Cyclic nucleotide-gated ion channel 1-like	1	1	1	1	Cla97Chr05:879695-884416:-	CmU531Chr05:884901-889631:-	CaUC05G079980.1	CcUC05G081920.1
GrpSyn_001718	Unknown protein	1	1	1	1	Cla97Chr05:1521311-1526996:-	CmU531Chr05:1532314-1537999:-	CaUC05G080710.1	CcUC05G082680.1
GrpSyn_001719	Unknown protein	1	1	1	1	Cla97Chr05:1848226-1848649:+	CmUC05G082560.1	CaUC05G081210.1	CicolChr05:1850168-1850612:+
GrpSyn_001720	Aurora kinase	1	1	1	1	Cla97Chr05:1916805-1919423:+	CmU531Chr05:1929005-1931622:+	CaUC05G081290.1	CcUC05G083230.1
GrpSyn_001721	Unknown protein	1	1	1	1	Cla97Chr05:2172380-2178589:-	CmU531Chr05:2185238-2191447:-	CaUC05G081550.1	CcUC05G083530.1
GrpSyn_001722	protein ECERIFERUM 1-like	1	1	1	1	Cla97Chr05:2564523-2574634:+	CmU531Chr05:2577191-2587287:+	CaUC05G082030.1	CcUC05G084060.1
GrpSyn_001723	Unknown protein	1	1	1	1	Cla97Chr05:2572923-2575385:-	CmU531Chr05:2585576-2588034:-	CaUC05G082040.1	CcUC05G084070.1
GrpSyn_001724	protein PHR1-LIKE 2-like	1	1	1	1	Cla97Chr05:3007949-3016916:-	CmU531Chr05:3020554-3029523:-	CaUC05G082630.1	CcUC05G084640.1
GrpSyn_001725	Glutathione S-transferase	1	1	1	1	Cla97Chr05:3364050-3366525:+	CmU531Chr05:3374928-3376824:+	CaUC05G083060.1	CcUC05G085060.1
GrpSyn_001726	DNA-directed RNA polymerase	1	1	1	1	Cla97Chr05:3373509-3374391:+	CmU531Chr05:3383783-3384665:+	CaUC05G083080.1	CcUC05G085080.1
GrpSyn_001727	Unknown protein	1	1	1	1	Cla97Chr05:3789145-3789812:-	CmUC05G084840.1	CaUC05G083680.1	CicolChr05:3882735-3883375:-
GrpSyn_001728	Unknown protein	1	1	1	1	Cla97C05G088230.2	CmU531Chr05:6373056-6380699:+	CaUC05G086850.1	CicolChr05:6509035-6515837:+
GrpSyn_001729	Prolyl-tRNA synthetase	1	1	1	1	Cla97Chr05:8523940-8526360:+	CmU531Chr05:8557558-8559964:+	CaUC05G088900.1	CcPanG012590.1
GrpSyn_001730	Cyclic nucleotide gated channel	1	1	1	1	Cla97Chr05:9014286-9014733:+	CmU531Chr05:9049416-9049863:+	CaUC05G089430.1	CcPanG006720.1
GrpSyn_001731	Unknown protein	1	1	1	1	Cla97C05G091320.2	CmU531Chr05:9358615-9360511:+	CaUC05G089660.1	CicolChr05:9552409-9554308:+
GrpSyn_001732	RNA-binding protein 2-like isoform X1	1	1	1	1	Cla97Chr05:9387293-9390902:+	CmU531Chr05:9417289-9420898:+	CaUC05G089760.1	CcUC05G091870.1
GrpSyn_001733	Sulfurtransferase	1	1	1	1	Cla97Chr05:10274002-10282265:+	CmU531Chr05:10314318-10322588:+	CaUC05G090550.1	CcUC05G092690.1
GrpSyn_001734	Unknown protein	1	1	1	1	Cla97Chr05:11376215-11376948:-	CmU531Chr05:11422194-11422927:-	CaUC05G091260.1	CcUC05G093480.1
GrpSyn_001735	Unknown protein	1	1	1	1	Cla97Chr05:15180002-15180589:-	CmU531Chr05:15259302-15259888:-	CaUC05G092650.1	CcUC05G094930.1
GrpSyn_001736	Unknown protein	1	1	1	1	Cla97Chr05:16291477-16294074:-	CmU531Chr05:16334146-16336743:-	CaUC05G092820.1	CcUC05G095080.1
GrpSyn_001737	Rab family	1	1	1	1	Cla97Chr05:16697275-16699372:-	CmU531Chr05:16776595-16778694:-	CaUC05G092960.1	CcUC05G095250.1
GrpSyn_001738	Unknown protein	1	1	1	1	Cla97C05G094840.1	CmU531Chr05:17874603-17875688:-	CaUC05G093320.1	CicolChr05:18559606-18560689:-
GrpSyn_001739	Unknown protein	1	1	1	1	Cla97Chr05:19949246-19954272:+	CmU531Chr05:20028487-20033517:+	CaUC05G093650.1	CcUC05G096000.1
GrpSyn_001740	EID1-like F-box protein 2	1	1	1	1	Cla97Chr05:20232189-20234664:-	CmU531Chr05:20311440-20313915:-	CaUC05G093690.1	CcUC05G095990.1
GrpSyn_001741	Unknown protein	1	1	1	1	Cla97C05G095340.1	CmU531Chr05:20632054-20633438:-	CaUC05G093730.1	CicolChr05:20522475-20523861:-
GrpSyn_001742	V-type proton ATPase subunit E	1	1	1	1	Cla97C05G095370.2	CmU531Chr05:20913860-20917470:+	CaUC05G093760.1	CcUC05G096110.1
GrpSyn_001743	S-protein homolog	1	1	1	1	Cla97Chr05:22393564-22393940:+	CmU531Chr05:22518262-22518638:+	CaUC05G093870.1	CcUC05G096370.1
GrpSyn_001744	Inositol-1,4,5-trisphosphate 5-phosphatase 4 isoform 1	1	1	1	1	Cla97Chr05:22569641-22575150:-	CmU531Chr05:22694543-22700055:-	CaUC05G093960.1	CcUC05G096570.1
GrpSyn_001745	Unknown protein	1	1	1	1	Cla97Chr05:22579519-22585238:-	CmU531Chr05:22704414-22710135:-	CaUC05G093980.1	CcUC05G096580.1
GrpSyn_001746	cilia- and flagella-associated protein 20	1	1	1	1	Cla97Chr05:21851617-21853792:-	CmU531Chr05:21953439-21955612:-	CaUC05G094160.1	CcUC05G096430.1
GrpSyn_001747	Unknown protein	1	1	1	1	Cla97Chr05:25581470-25584588:-	CmU531Chr05:25696699-25699817:-	CaUC05G095000.1	CcUC05G097480.1
GrpSyn_001748	Vacuolar protein sorting-associated protein 35	1	1	1	1	Cla97Chr05:25604987-25618335:-	CmU531Chr05:25720249-25733595:-	CaUC05G095020.1	CcUC05G097500.1
GrpSyn_001749	guanine nucleotide-binding protein alpha-1 subunit	1	1	1	1	Cla97Chr05:25905732-25917120:-	CmU531Chr05:26020983-26032369:-	CaUC05G095210.1	CcUC05G097700.1
GrpSyn_001750	Unknown protein	1	1	1	1	Cla97Chr05:26549895-26551105:+	CmU531Chr05:26665470-26666680:+	CaUC05G095650.1	CcUC05G098100.1
GrpSyn_001751	Unknown protein	1	1	1	1	Cla97Chr05:26970869-26971340:+	CmU531Chr05:27086424-27086896:+	CaUC05G096010.1	CcUC05G098450.1
GrpSyn_001752	Rust resistance kinase Lr10-like	1	1	1	1	Cla97Chr05:27922999-27928578:+	CmU531Chr05:28045751-28051330:+	CaUC05G096880.1	CcUC05G099410.1
GrpSyn_001753	rust resistance kinase Lr10-like	1	1	1	1	Cla97Chr05:27928429-27930011:+	CmU531Chr05:28051181-28052763:+	CaUC05G096890.1	CcUC05G099420.1
GrpSyn_001754	C2H2-type domain-containing protein	1	1	1	1	Cla97Chr05:28334156-28336028:-	CmU531Chr05:28456163-28458025:-	CaUC05G097330.1	CcUC05G099840.1
GrpSyn_001755	Unknown protein	1	1	1	1	Cla97Chr05:29063434-29064155:+	CmUC05G099770.1	CaUC05G098220.1	CicolChr05:29020027-29020749:+
GrpSyn_001756	Jacalin-related lectin 3	1	1	1	1	Cla97Chr05:29220784-29221416:-	CmU531Chr05:29343385-29344017:-	CaUC05G098390.1	CcUC05G100910.1
GrpSyn_001757	Cytochrome P450	1	1	1	1	Cla97Chr05:29418646-29419164:+	CmU531Chr05:29541182-29541700:+	CaUC05G098670.1	CcPanG013120.1
GrpSyn_001758	cytochrome P450 734A6-like	1	1	1	1	Cla97Chr05:29419712-29420913:+	CmU531Chr05:29542270-29543470:+	CaUC05G098680.1	CcUC05G101180.1
GrpSyn_001759	DNA glycosylase superfamily protein	1	1	1	1	Cla97Chr05:29454497-29458818:+	CmU531Chr05:29577059-29581380:+	CaUC05G098740.1	CcUC05G101250.1
GrpSyn_001760	cytochrome P450 CYP82D47-like	1	1	1	1	Cla97Chr05:29565367-29567043:-	CmU531Chr05:29688255-29689938:-	CaUC05G098850.1	CcUC05G101350.1
GrpSyn_001761	Cytochrome P450	1	1	1	1	Cla97Chr05:29565890-29573245:-	CmUC05G100390.1	CaUC05G098860.1	CicolChr05:29507734-29515013:-
GrpSyn_001762	cytochrome P450 CYP82D47-like	1	1	1	1	Cla97Chr05:29613138-29614413:-	CmUC05G100450.1	CaUC05G098920.1	CcPanG023100.1
GrpSyn_001763	HXXXD-type acyl-transferase family protein	1	1	1	1	Cla97Chr05:30262191-30263570:-	CmU531Chr05:30391957-30393336:-	CaUC05G099750.1	CcUC05G102240.1
GrpSyn_001764	Transferase	1	1	1	1	Cla97Chr05:30272996-30274408:-	CmU531Chr05:30402762-30404174:-	CaUC05G099770.1	CcPanG017380.1
GrpSyn_001765	Unknown protein	1	1	1	1	Cla97C05G101810.2	CmU531Chr05:30455455-30456403:-	CaUC05G099860.1	CicolChr05:30298572-30299512:-
GrpSyn_001766	Ig kappa chain V-VI region NQ2-6.1	1	1	1	1	Cla97Chr05:30342807-30345324:+	CmU531Chr05:30472569-30475086:+	CaUC05G099910.1	CcUC05G102350.1
GrpSyn_001767	Unknown protein	1	1	1	1	Cla97Chr05:30471014-30472271:-	CmU531Chr05:30600881-30602138:-	CaUC05G100050.1	CcUC05G102540.1
GrpSyn_001768	Glycosyltransferase	1	1	1	1	Cla97Chr05:31545349-31547584:+	CmU531Chr05:31742817-31745052:+	CaUC05G101280.1	CcUC05G103870.1
GrpSyn_001769	CAAD domain-containing protein	1	1	1	1	Cla97Chr05:32372226-32379363:+	CmU531Chr05:32570454-32577592:+	CaUC05G102360.1	CcUC05G104930.1
GrpSyn_001770	Protein of unknown function (DUF1262)	1	1	1	1	Cla97Chr05:32890415-32891247:-	CmU531Chr05:33087687-33088522:-	CaUC05G102930.1	CcPanG012750.1
GrpSyn_001771	Unknown protein	1	1	1	1	Cla97C05G108480.1	CmU531Chr05:35322638-35322955:+	CaUC05G105980.1	CicolChr05:35320891-35321205:+
GrpSyn_001772	OTU domain-containing protein	1	1	1	1	Cla97Chr06:1997823-1999676:+	CmU531Chr06:2032031-2033883:+	CaUC06G106910.1	CcUC06G111360.1
GrpSyn_001773	major pollen allergen Ole e 6-like	1	1	1	1	Cla97C06G111740.1	CmU531Chr06:2549288-2553613:-	CaUC06G109000.1	CicolChr06:2542011-2546619:-
GrpSyn_001774	Mannan endo-1,4-beta-mannosidase	1	1	1	1	Cla97C06G113510.1	CmPanG000960.1	CaUC06G110610.1	CicolChr06:4506479-4509284:+
GrpSyn_001775	Unknown protein	1	1	1	1	Cla97Chr06:4748722-4749535:-	CmU531Chr06:4791076-4791890:-	CaUC06G110900.1	CcUC06G113740.1
GrpSyn_001776	DUF4218 domain-containing protein	1	1	1	1	Cla97Chr06:6399817-6400809:+	CmU531Chr06:6440322-6441314:+	CaUC06G112420.1	CcUC06G115210.1
GrpSyn_001777	Embryo sac development arrest protein	1	1	1	1	Cla97Chr06:8189934-8190960:-	CmU531Chr06:8229202-8230228:-	CaUC06G113860.1	CcUC06G116680.1
GrpSyn_001778	Unknown protein	1	1	1	1	Cla97Chr06:8598366-8604084:-	CmU531Chr06:8650877-8656593:-	CaUC06G114160.1	CcUC06G117040.1
GrpSyn_001779	Xylem cysteine peptidase 1	1	1	1	1	Cla97Chr06:9499725-9502733:+	CmU531Chr06:9558288-9561296:+	CaUC06G114560.1	CcUC06G117270.1
GrpSyn_001780	Unknown protein	1	1	1	1	Cla97Chr06:12646958-12648442:+	CmU531Chr06:12663876-12665360:+	CaUC06G115030.1	CcUC06G118540.1
GrpSyn_001781	Pentatricopeptide repeat-containing protein	1	1	1	1	Cla97Chr06:13273187-13276137:-	CmU531Chr06:13292628-13295578:-	CaUC06G115910.1	CcUC06G118780.1
GrpSyn_001782	Unknown protein	1	1	1	1	Cla97Chr06:21141180-21143443:-	CmU531Chr06:21353652-21355918:-	CaUC06G117070.1	CcUC06G120250.1
GrpSyn_001783	Unknown protein	1	1	1	1	Cla97C06G121500.1	CmU531Chr06:24106391-24107271:-	CaUC06G118920.1	CcUC06G122170.1
GrpSyn_001784	Eukaryotic aspartyl protease family protein	1	1	1	1	Cla97Chr06:25330354-25333760:+	CmU531Chr06:25521590-25524996:+	CaUC06G120220.1	CcUC06G123510.1
GrpSyn_001785	Transmembrane protein 230	1	1	1	1	Cla97Chr06:25510015-25512115:-	CmU531Chr06:25701462-25703561:-	CaUC06G120390.1	CcUC06G123720.1
GrpSyn_001786	Unknown protein	1	1	1	1	Cla97C06G123510.1	CmU531Chr06:26001474-26002911:+	CaUC06G120740.1	CicolChr06:26477745-26479144:+
GrpSyn_001787	Unknown protein	1	1	1	1	Cla97Chr06:28023752-28024550:+	CmUC06G124810.1	CaUC06G123240.1	CicolChr06:28816296-28816935:+
GrpSyn_001788	Unknown protein	1	1	1	1	Cla97Chr06:28360976-28362930:+	CmU531Chr06:28547295-28549240:+	CaUC06G123640.1	CcUC06G126940.1
GrpSyn_001789	Genome assembly, chromosome: II	1	1	1	1	Cla97Chr06:28569421-28573251:+	CmU531Chr06:28759617-28763422:+	CaUC06G123820.1	CcUC06G127120.1
GrpSyn_001790	Unknown protein	1	1	1	1	Cla97Chr06:29317649-29318619:-	CmU531Chr06:29522560-29523530:-	CaUC06G124850.1	CcUC06G128200.1
GrpSyn_001791	protein P200-like isoform X4	1	1	1	1	Cla97Chr06:29436567-29437348:-	CmU531Chr06:29641579-29642360:-	CaUC06G125050.1	CcUC06G128400.1
GrpSyn_001792	Reverse transcriptase domain-containing protein	1	1	1	1	Cla97Chr07:100790-102883:+	CmUC07G126730.1	CaUC07G125160.1	CicolChr07:95924-100145:+
GrpSyn_001793	Phytocyanin domain-containing protein	1	1	1	1	Cla97Chr07:311315-312150:-	CmU531Chr07:325543-326384:-	CaUC07G125370.1	CcUC07G128720.1
GrpSyn_001794	Unknown protein	1	1	1	1	Cla97Chr07:502910-506198:-	CmU531Chr07:517112-520397:-	CaUC07G125550.1	CcUC07G128970.1
GrpSyn_001795	Zinc finger	1	1	1	1	Cla97Chr07:1646846-1648501:+	CmU531Chr07:1675367-1677022:+	CaUC07G126580.1	CcUC07G130110.1
GrpSyn_001796	sterol 3-beta-glucosyltransferase UGT80A2-like	1	1	1	1	Cla97Chr07:1777966-1807745:-	CmU531Chr07:1804226-1834001:-	CaUC07G126720.1	CcUC07G130270.1
GrpSyn_001797	cucumisin-like	1	1	1	1	Cla97Chr07:3734639-3735218:+	CmU531Chr07:3789551-3790130:+	CaUC07G128510.1	CcPanG012490.1
GrpSyn_001798	cucumisin-like	1	1	1	1	Cla97Chr07:3798060-3804468:+	CmU531Chr07:3852983-3859395:+	CaUC07G128580.1	CcUC07G132310.1
GrpSyn_001799	cell number regulator 2-like	1	1	1	1	Cla97Chr07:9028261-9033370:-	CmUC07G132280.1	CaUC07G130660.1	CcUC07G134350.1
GrpSyn_001800	Cyclin-dependent kinase	1	1	1	1	Cla97Chr07:13498343-13499504:+	CmU531Chr07:13411663-13412823:+	CaUC07G131420.1	CcUC07G135220.1
GrpSyn_001801	F-box protein	1	1	1	1	Cla97Chr07:17651779-17655009:-	CmU531Chr07:17582457-17585687:-	CaUC07G131660.1	CcUC07G135360.1
GrpSyn_001802	Pyridine nucleotide-disulfide oxidoreductase domain-containing protein 2-like	1	1	1	1	Cla97Chr07:20923260-20971418:-	CmU531Chr07:20844821-20892978:-	CaUC07G132340.1	CcUC07G136050.1
GrpSyn_001803	gamma carbonic anhydrase 1, mitochondrial-like	1	1	1	1	Cla97Chr07:21343893-21356627:+	CmU531Chr07:21265096-21277860:+	CaUC07G132490.1	CcUC07G136240.1
GrpSyn_001804	Unknown protein	1	1	1	1	Cla97Chr07:21516709-21517605:-	CmU531Chr07:21438068-21438964:-	CaUC07G132600.1	CcUC07G136330.1
GrpSyn_001805	Protein kinase domain-containing protein	1	1	1	1	Cla97Chr07:24484206-24488582:+	CmU531Chr07:24406138-24410502:+	CaUC07G134090.1	CcUC07G138050.1
GrpSyn_001806	Cytochrome P450	1	1	1	1	Cla97Chr07:28713084-28713667:-	CmU531Chr07:28638854-28639437:-	CaUC07G134940.1	CcUC07G141900.1
GrpSyn_001807	Unknown protein	1	1	1	1	Cla97Chr07:28330472-28332075:-	CmUC07G138980.1	CaUC07G135380.1	CcUC07G141490.1
GrpSyn_001808	Ankyrin repeat-containing protein	1	1	1	1	Cla97Chr07:27824154-27824723:-	CmU531Chr07:27742738-27743307:-	CaUC07G135800.1	CcUC07G141060.1
GrpSyn_001809	Ankyrin repeat-containing protein	1	1	1	1	Cla97C07G140080.2	CmU531Chr07:27737766-27745172:-	CaUC07G135810.1	CcUC07G141050.1
GrpSyn_001810	Unknown protein	1	1	1	1	Cla97Chr07:27409476-27410450:-	CmU531Chr07:27327934-27328902:-	CaUC07G136200.1	CcUC07G140560.1
GrpSyn_001811	Unknown protein	1	1	1	1	Cla97Chr07:27243855-27247408:+	CmU531Chr07:27162249-27165803:+	CaUC07G136400.1	CcUC07G140330.1
GrpSyn_001812	Unknown protein	1	1	1	1	Cla97Chr07:26476295-26477743:-	CmU531Chr07:26410435-26411882:-	CaUC07G137050.1	CcUC07G139650.1
GrpSyn_001813	Leucyl/phenylalanyl-tRNA--protein transferase	1	1	1	1	Cla97Chr07:25181177-25183857:-	CmU531Chr07:25125175-25127855:-	CaUC07G138100.1	CcUC07G138640.1
GrpSyn_001814	Peptidylprolyl isomerase	1	1	1	1	Cla97Chr07:29584154-29591647:-	CmU531Chr07:29510710-29518206:-	CaUC07G138710.1	CcUC07G142920.1
GrpSyn_001815	Aluminium induced protein with YGL and LRDR motifs	1	1	1	1	Cla97Chr07:30412225-30417328:-	CmU531Chr07:30339383-30344500:-	CaUC07G139590.1	CcUC07G143880.1
GrpSyn_001816	Unknown protein	1	1	1	1	Cla97Chr07:31251893-31252630:+	CmU531Chr07:31209786-31210523:+	CaUC07G140380.1	CcUC07G144610.1
GrpSyn_001817	F-actin-capping protein subunit alpha	1	1	1	1	Cla97Chr07:31256635-31258410:+	CmU531Chr07:31214528-31216300:+	CaUC07G140390.1	CcUC07G144620.1
GrpSyn_001818	2-oxoglutarate and Fe(II)-dependent oxygenase superfamily protein	1	1	1	1	Cla97Chr07:31618540-31620626:+	CmU531Chr07:31576160-31578250:+	CaUC07G140720.1	CcUC07G144990.1
GrpSyn_001819	ATP synthase subunit alpha	1	1	1	1	Cla97Chr08:1039413-1043902:-	CmU531Chr08:1052415-1056900:-	CaUC08G141360.1	CcPanG022640.1
GrpSyn_001820	Ulp1-like peptidase	1	1	1	1	Cla97Chr08:2954375-2955096:-	CmU531Chr08:2959566-2960287:-	CaUC08G142310.1	CcPanG007020.1
GrpSyn_001821	thaumatin-like protein 1b	1	1	1	1	Cla97Chr08:3119797-3121914:-	CmU531Chr08:3124822-3126939:-	CaUC08G142400.1	CcUC08G146740.1
GrpSyn_001822	Unknown protein	1	1	1	1	Cla97Chr08:4044602-4049872:+	CmU531Chr08:4050107-4055374:+	CaUC08G142720.1	CcUC08G147050.1
GrpSyn_001823	disease resistance protein RGA2-like	1	1	1	1	Cla97C08G146430.1	CmUC08G144920.1	CaUC08G143150.1	CicolChr08:6134928-6143248:-
GrpSyn_001824	Unknown protein	1	1	1	1	Cla97Chr08:8067952-8074044:-	CmU531Chr08:8260168-8266262:-	CaUC08G143720.1	CcUC08G148060.1
GrpSyn_001825	Unknown protein	1	1	1	1	Cla97Chr08:11905732-11907852:-	CmUC08G146160.1	CaUC08G144200.1	CcUC08G148200.1
GrpSyn_001826	S-locus lectin protein kinase family protein, putative	1	1	1	1	Cla97Chr08:15519810-15520511:+	CmU531Chr08:15645277-15645978:+	CaUC08G144980.1	CcPanG003390.1
GrpSyn_001827	Unknown protein	1	1	1	1	Cla97Chr08:16643166-16649412:-	CmU531Chr08:16765127-16771374:-	CaUC08G145400.1	CcUC08G149880.1
GrpSyn_001828	Unknown protein	1	1	1	1	Cla97Chr08:16863971-16867513:-	CmU531Chr08:16986821-16990360:-	CaUC08G145560.1	CcUC08G150060.1
GrpSyn_001829	wall-associated receptor kinase 2-like	1	1	1	1	Cla97Chr08:17319128-17325050:+	CmU531Chr08:17439862-17445790:+	CaUC08G145820.1	CcUC08G150330.1
GrpSyn_001830	proline-rich proteoglycan 2-like	1	1	1	1	Cla97Chr08:18236673-18237287:-	CmU531Chr08:18356399-18357011:-	CaUC08G146600.1	CcUC08G151120.1
GrpSyn_001831	Prolamin_like domain-containing protein	1	1	1	1	Cla97Chr08:18427609-18428008:-	CmU531Chr08:18548376-18548775:-	CaUC08G146800.1	CcUC08G151300.1
GrpSyn_001832	Unknown protein	1	1	1	1	Cla97Chr08:18604918-18606275:+	CmU531Chr08:18738924-18740294:+	CaUC08G146970.1	CcUC08G151420.1
GrpSyn_001833	Unknown protein	1	1	1	1	Cla97Chr08:19909115-19909446:+	CmU531Chr08:20040310-20040641:+	CaUC08G148280.1	CcUC08G152720.1
GrpSyn_001834	Beta-galactosidase	1	1	1	1	Cla97C08G152053.1	CmU531Chr08:20543771-20546071:+	CaUC08G148750.1	CcUC08G153260.1
GrpSyn_001835	Beta-galactosidase	1	1	1	1	Cla97C08G152057.1	CmU531Chr08:20545937-20547083:+	CaUC08G148760.1	CcUC08G153270.1
GrpSyn_001836	alcohol dehydrogenase-like 7	1	1	1	1	Cla97Chr08:20749510-20757763:-	CmU531Chr08:20879822-20888073:-	CaUC08G149070.1	CcUC08G153610.1
GrpSyn_001837	alcohol dehydrogenase-like 7	1	1	1	1	Cla97Chr08:20760042-20764374:-	CmU531Chr08:20890352-20894684:-	CaUC08G149100.1	CcUC08G153620.1
GrpSyn_001838	coiled-coil domain-containing protein 93 isoform X1	1	1	1	1	Cla97Chr08:24102934-24110165:-	CmU531Chr08:24239333-24246563:-	CaUC08G152520.1	CcUC08G157120.1
GrpSyn_001839	6-hydroxynicotinate 3-monooxygenase	1	1	1	1	Cla97Chr08:24177971-24180114:-	CmU531Chr08:24314377-24316520:-	CaUC08G152590.1	CcUC08G157200.1
GrpSyn_001840	Arginine/serine-rich zinc knuckle-containing protein 33	1	1	1	1	Cla97Chr08:24909411-24910696:+	CmU531Chr08:25049190-25050475:+	CaUC08G153440.1	CcUC08G158160.1
GrpSyn_001841	WEB family protein At1g75720-like	1	1	1	1	Cla97Chr08:25349066-25349628:+	CmUC08G156260.1	CaUC08G153970.1	CicolChr08:27010578-27011147:-
GrpSyn_001842	SANT domain-containing protein	1	1	1	1	Cla97C08G158657.1	CmU531Chr08:26100815-26101189:+	CaUC08G154640.1	CcUC08G159410.1
GrpSyn_001843	Unknown protein	1	1	1	1	Cla97C08G158710.1	CmU531Chr08:26140009-26141366:+	CaUC08G154690.1	CicolChr08:27528883-27530252:+
GrpSyn_001844	Early dehydration inducible protein	1	1	1	1	Cla97C08G159820.1	CmU531Chr08:26905300-26905979:-	CaUC08G155720.1	CcUC08G160540.1
GrpSyn_001845	Unknown protein	1	1	1	1	Cla97Chr08:27026942-27029311:+	CmU531Chr08:27160430-27162799:+	CaUC08G156120.1	CcUC08G160920.1
GrpSyn_001846	Thioredoxin-like protein	1	1	1	1	Cla97Chr08:28112636-28122794:-	CmU531Chr08:28263531-28273689:-	CaUC08G157550.1	CcUC08G162350.1
GrpSyn_001847	GDSL esterase/lipase APG-like	1	1	1	1	Cla97Chr09:248860-249156:-	CmU531Chr09:228610-228906:-	CaUC09G157990.1	CcPanG004090.1
GrpSyn_001848	Unknown protein	1	1	1	1	Cla97Chr09:653919-658348:-	CmU531Chr09:623944-628372:-	CaUC09G158560.1	CcUC09G163360.1
GrpSyn_001849	Unknown protein	1	1	1	1	Cla97Chr09:1241972-1243657:+	CmU531Chr09:1216448-1218134:+	CaUC09G159120.1	CcUC09G163970.1
GrpSyn_001850	39S ribosomal protein L41-A, mitochondrial-like	1	1	1	1	Cla97Chr09:2239206-2242385:+	CmU531Chr09:2205366-2208545:+	CaUC09G160170.1	CcUC09G165160.1
GrpSyn_001851	Cytochrome P450 family protein	1	1	1	1	Cla97Chr09:2367754-2369485:+	CmU531Chr09:2333933-2335663:+	CaUC09G160360.1	CcUC09G165340.1
GrpSyn_001852	cucumber peeling cupredoxin-like	1	1	1	1	Cla97Chr09:2422478-2422870:+	CmU531Chr09:2388677-2389069:+	CaUC09G160460.1	CcUC09G165440.1
GrpSyn_001853	Cucumber peeling cupredoxin-like	1	1	1	1	Cla97Chr09:2425319-2425761:+	CmU531Chr09:2391524-2391966:+	CaUC09G160470.1	CcPanG018990.1
GrpSyn_001854	nudix hydrolase 3	1	1	1	1	Cla97Chr09:2794877-2820984:+	CmU531Chr09:2761183-2787340:+	CaUC09G161000.1	CcUC09G166040.1
GrpSyn_001855	Protein kinase domain-containing protein	1	1	1	1	Cla97Chr09:2895055-2895563:-	CmU531Chr09:2861455-2861963:-	CaUC09G161080.1	CcUC09G166130.1
GrpSyn_001856	Unknown protein	1	1	1	1	Cla97Chr09:3263834-3267405:+	CmUC09G163540.1	CaUC09G161430.1	CicolChr09:3325478-3329064:+
GrpSyn_001857	Structural maintenance of chromosomes protein 5	1	1	1	1	Cla97Chr09:3685286-3713362:+	CmU531Chr09:3644264-3672341:+	CaUC09G162020.1	CcUC09G167020.1
GrpSyn_001858	Pentatricopeptide repeat-containing protein	1	1	1	1	Cla97C09G167410.1	CmU531Chr09:4159285-4165837:-	CaUC09G162680.1	CicolChr09:4285053-4291426:-
GrpSyn_001859	Protein kinase domain-containing protein	1	1	1	1	Cla97Chr09:4298068-4298718:+	CmU531Chr09:4260626-4261285:+	CaUC09G162830.1	CcPanG010980.1
GrpSyn_001860	Unknown protein	1	1	1	1	Cla97Chr09:4371312-4373774:-	CmUC09G164880.1	CaUC09G162950.1	CicolChr09:4467926-4470263:-
GrpSyn_001861	Unknown protein	1	1	1	1	Cla97Chr09:4840611-4841200:+	CmU531Chr09:4782236-4782825:+	CaUC09G163590.1	CcUC09G168560.1
GrpSyn_001862	Adenine nucleotide alpha hydrolases-like superfamily protein	1	1	1	1	Cla97Chr09:4863885-4865830:-	CmUC09G165560.1	CaUC09G163640.1	CicolChr09:4914989-4916984:-
GrpSyn_001863	Glutaredoxin	1	1	1	1	Cla97Chr09:5232080-5241408:+	CmUC09G165920.1	CaUC09G164000.1	CicolChr09:5279914-5289693:+
GrpSyn_001864	Methyl-CpG-binding domain-containing protein 4	1	1	1	1	Cla97Chr09:5574420-5577438:+	CmU531Chr09:5518601-5521616:+	CaUC09G164360.1	CcUC09G169480.1
GrpSyn_001865	Unknown protein	1	1	1	1	Cla97C09G170060.1	CmU531Chr09:6279003-6279750:+	CaUC09G165030.1	CicolChr09:6410235-6410984:+
GrpSyn_001866	ubiquitin-like-conjugating enzyme ATG10	1	1	1	1	Cla97Chr09:7449425-7452484:-	CmU531Chr09:7403607-7406631:-	CaUC09G165990.1	CcUC09G171310.1
GrpSyn_001867	F-box/kelch-repeat protein	1	1	1	1	Cla97C09G171940.2	CmUC09G168720.1	CaUC09G166770.1	CicolChr09:8478334-8481765:+
GrpSyn_001868	Receptor-like protein kinase	1	1	1	1	Cla97Chr09:10849617-10851498:+	CmU531Chr09:10817588-10819468:+	CaUC09G169050.1	CcUC09G174610.1
GrpSyn_001869	Unknown protein	1	1	1	1	Cla97Chr09:11494783-11495933:-	CmUC09G171520.1	CaUC09G169400.1	CicolChr09:11874151-11875310:-
GrpSyn_001870	60S ribosomal protein L37a	1	1	1	1	Cla97Chr09:14250407-14253138:+	CmU531Chr09:14275857-14278588:+	CaUC09G170240.1	CcUC09G175820.1
GrpSyn_001871	Unknown protein	1	1	1	1	Cla97Chr09:18007344-18007869:+	CmUC09G173250.1	CaUC09G170890.1	CicolChr09:17843863-17844387:+
GrpSyn_001872	mediator of RNA polymerase II transcription subunit 15a	1	1	1	1	ClPanG010010.1	CmU531Chr09:19253910-19254376:+	CaUC09G171050.1	CicolChr09:18843528-18843994:+
GrpSyn_001873	NADH-quinone oxidoreductase subunit I	1	1	1	1	Cla97Chr09:22736927-22738539:-	CmU531Chr09:22842808-22844420:-	CaUC09G171530.1	CcUC09G177330.1
GrpSyn_001874	Protein kinase domain-containing protein	1	1	1	1	Cla97Chr09:30607530-30611278:-	CmU531Chr09:30761280-30765030:-	CaUC09G171840.1	CcUC09G179650.1
GrpSyn_001875	Alkyl transferase	1	1	1	1	Cla97Chr09:29812193-29815136:+	CmUC09G176080.1	CaUC09G172190.1	CcUC09G179120.1
GrpSyn_001876	Glycosyltransferase	1	1	1	1	Cla97Chr09:28394328-28396533:+	CmU531Chr09:28539781-28541987:+	CaUC09G172700.1	CcPanG009290.1
GrpSyn_001877	Unknown protein	1	1	1	1	Cla97Chr09:26349872-26353099:+	CmU531Chr09:26459187-26462413:+	CaUC09G173150.1	CcUC09G178210.1
GrpSyn_001878	N-acetyltransferase domain-containing protein	1	1	1	1	Cla97Chr09:31393197-31399660:+	CmU531Chr09:31566334-31572782:+	CaUC09G173590.1	CcUC09G179920.1
GrpSyn_001879	F-box protein At5g49610-like	1	1	1	1	Cla97Chr09:31768099-31771301:-	CmU531Chr09:31942178-31945380:-	CaUC09G173850.1	CcUC09G180130.1
GrpSyn_001880	SPX domain-containing protein	1	1	1	1	Cla97Chr09:32922818-32926578:-	CmU531Chr09:33097212-33100972:-	CaUC09G174530.1	CcUC09G180840.1
GrpSyn_001881	Metalloendoproteinase 3-MMP-like	1	1	1	1	Cla97Chr09:33736478-33737457:-	CmU531Chr09:33910845-33911824:-	CaUC09G175200.1	CcUC09G181570.1
GrpSyn_001882	metalloendoproteinase 2-MMP-like	1	1	1	1	Cla97Chr09:33742941-33746952:-	CmU531Chr09:33917297-33921313:-	CaUC09G175230.1	CcUC09G181580.1
GrpSyn_001883	Unknown protein	1	1	1	1	Cla97C09G180250.1	CmU531Chr09:34053923-34055235:+	CaUC09G175390.1	CicolChr09:33247656-33248958:+
GrpSyn_001884	mitochondrial import inner membrane translocase subunit TIM50	1	1	1	1	ClPanG004890.1	CmUC09G180660.1	CaUC09G177620.1	CicolChr09:35384665-35390518:-
GrpSyn_001885	Cleavage and polyadenylation specificity factor subunit 6	1	1	1	1	Cla97C09G182690.1	CmU531Chr09:36154399-36155940:-	CaUC09G177720.1	CicolChr09:35456796-35458667:-
GrpSyn_001886	Unknown protein	1	1	1	1	Cla97Chr09:36223182-36226901:-	CmU531Chr09:36399242-36402953:-	CaUC09G178010.1	CcUC09G184480.1
GrpSyn_001887	2'-5' RNA ligase	1	1	1	1	Cla97Chr09:36308019-36310940:-	CmU531Chr09:36484085-36487006:-	CaUC09G178130.1	CcUC09G184590.1
GrpSyn_001888	Unknown protein	1	1	1	1	Cla97Chr09:37429878-37430889:+	CmUC09G182290.1	CaUC09G179300.1	CcUC09G185730.1
GrpSyn_001889	LA RNA-binding protein	1	1	1	1	Cla97Chr10:609519-612253:-	CmU531Chr10:670795-673519:-	CaUC10G180050.1	CcUC10G186590.1
GrpSyn_001890	Unknown protein	1	1	1	1	Cla97Chr10:2234641-2238200:-	CmUC10G184580.1	CaUC10G181460.1	CicolChr10:2307833-2311430:-
GrpSyn_001891	AAI domain-containing protein	1	1	1	1	Cla97Chr10:2249129-2250752:+	CmU531Chr10:2318582-2320203:+	CaUC10G181470.1	CcUC10G188140.1
GrpSyn_001892	Ubiquitin carboxyl-terminal hydrolase	1	1	1	1	Cla97Chr10:2505784-2509321:+	CmU531Chr10:2574724-2578257:+	CaUC10G181860.1	CcUC10G188360.1
GrpSyn_001893	Unknown protein	1	1	1	1	Cla97C10G187190.2	CmU531Chr10:2860199-2866277:-	CaUC10G182070.1	CicolChr10:2887436-2892986:-
GrpSyn_001894	Flavin-containing monooxygenase	1	1	1	1	Cla97Chr10:3478151-3483442:+	CmU531Chr10:3522959-3528249:+	CaUC10G182380.1	CcUC10G188930.1
GrpSyn_001895	Unknown protein	1	1	1	1	Cla97Chr10:4354265-4355398:+	CmU531Chr10:4423635-4424768:+	CaUC10G183030.1	CcUC10G189660.1
GrpSyn_001896	Transposase	1	1	1	1	Cla97Chr10:8479204-8490471:+	CmUC10G188420.1	CaUC10G185280.1	CicolChr10:8376481-8380245:+
GrpSyn_001897	Unknown protein	1	1	1	1	Cla97Chr10:9465434-9482052:+	CmU531Chr10:9398927-9415366:+	CaUC10G185670.1	CcPanG012220.1
GrpSyn_001898	snRNA-activating protein complex subunit 4	1	1	1	1	Cla97C10G191180.2	CmUC10G189270.1	CaUC10G186000.1	CcUC10G192780.1
GrpSyn_001899	Unknown protein	1	1	1	1	Cla97Chr10:18301153-18301612:-	CmUC10G190580.1	CaUC10G187030.1	CicolChr10:17071627-17072085:-
GrpSyn_001900	Unknown protein	1	1	1	1	Cla97Chr10:21875537-21877627:-	CmU531Chr10:22014780-22016870:-	CaUC10G188250.1	CcUC10G195570.1
GrpSyn_001901	Unknown protein	1	1	1	1	Cla97Chr10:23328764-23329291:-	CmUC10G192740.1	CaUC10G188970.1	CicolChr10:22564351-22564874:-
GrpSyn_001902	Unknown protein	1	1	1	1	Cla97Chr10:25230517-25235789:+	CmU531Chr10:25393289-25398535:+	CaUC10G191860.1	CcUC10G197970.1
GrpSyn_001903	Unknown protein	1	1	1	1	Cla97C10G194640.1	CmU531Chr10:24218272-24218972:-	CaUC10G192880.1	CicolChr10:23396919-23397618:-
GrpSyn_001904	Unknown protein	1	1	1	1	Cla97Chr10:29637105-29643327:-	CmU531Chr10:29789915-29796035:-	CaUC10G194410.1	CcUC10G202070.1
GrpSyn_001905	Unknown protein	1	1	1	1	Cla97C10G200340.1	CmU531Chr10:30596878-30599266:+	CaUC10G195070.1	CcUC10G202740.1
GrpSyn_001906	Unknown protein	1	1	1	1	Cla97C10G200580.1	CmU531Chr10:30778369-30781217:-	CaUC10G195290.1	CicolChr10:30202358-30205657:-
GrpSyn_001907	Unknown protein	1	1	1	1	Cla97Chr10:31766453-31767290:-	CmU531Chr10:31908583-31909420:-	CaUC10G196310.1	CcUC10G204030.1
GrpSyn_001908	Unknown protein	1	1	1	1	Cla97Chr10:32061739-32063930:-	CmUC10G200160.1	CaUC10G196640.1	CcUC10G204440.1
GrpSyn_001909	50S ribosomal protein L23, chloroplastic	1	1	1	1	Cla97C10G203285.1	CmUC10G201190.1	CaUC10G197670.1	CcUC10G205480.1
GrpSyn_001910	Unknown protein	1	1	1	1	Cla97Chr10:33653478-33656041:-	CmU531Chr10:33779974-33782533:-	CaUC10G198480.1	CcUC10G206300.1
GrpSyn_001911	Unknown protein	1	1	1	1	Cla97Chr10:34655156-34663654:-	CmU531Chr10:34781919-34790415:-	CaUC10G199720.1	CcUC10G207580.1
GrpSyn_001912	Gamma-glutamyl hydrolase 2	1	1	1	1	Cla97Chr10:34887378-34890329:-	CmU531Chr10:35014106-35017057:-	CaUC10G200050.1	CcUC10G207870.1
GrpSyn_001913	RING-H2 finger protein ATL80	1	1	1	1	Cla97Chr11:30622011-30623348:+	CmU531Chr11:30607881-30609218:+	CaUC11G200650.1	CcUC11G226310.1
GrpSyn_001914	High mobility group B protein 2	1	1	1	1	Cla97Chr11:30547781-30549126:+	CmU531Chr11:30533698-30535046:+	CaUC11G200790.1	CcUC11G226150.1
GrpSyn_001915	beta-glucosidase 18-like	1	1	1	1	Cla97Chr11:30088757-30089941:-	CmU531Chr11:30069185-30070369:-	CaUC11G201330.1	CcPanG022570.1
GrpSyn_001916	Unknown protein	1	1	1	1	Cla97Chr11:29963072-29963503:+	CmU531Chr11:29943443-29943874:+	CaUC11G201460.1	CcUC11G225570.1
GrpSyn_001917	Folate gamma-glutamyl hydrolase	1	1	1	1	Cla97Chr11:29307511-29314700:-	CmU531Chr11:29287216-29294404:-	CaUC11G202170.1	CcUC11G224850.1
GrpSyn_001918	Non-specific serine/threonine protein kinase	1	1	1	1	Cla97Chr11:29162693-29177667:-	CmU531Chr11:29142384-29157371:-	CaUC11G202320.1	CcUC11G224690.1
GrpSyn_001919	cytochrome P450 CYP72A219-like	1	1	1	1	Cla97Chr11:28989025-28990297:+	CmU531Chr11:28968744-28970018:+	CaUC11G202540.1	CcPanG014450.1
GrpSyn_001920	Protein disulfide-isomerase	1	1	1	1	Cla97Chr11:27812064-27816652:-	CmU531Chr11:27782655-27787243:-	CaUC11G203930.1	CcUC11G223210.1
GrpSyn_001921	N-acetyltransferase domain-containing protein	1	1	1	1	Cla97Chr11:27729800-27732773:-	CmU531Chr11:27700438-27703411:-	CaUC11G204000.1	CcUC11G223120.1
GrpSyn_001922	Unknown protein	1	1	1	1	Cla97C11G221220.1	CmU531Chr11:27256702-27257259:-	CaUC11G204500.1	CicolChr11:27159493-27160069:-
GrpSyn_001923	GATA zinc finger domain-containing protein	1	1	1	1	Cla97Chr11:27103357-27105504:+	CmU531Chr11:27074077-27076224:+	CaUC11G204690.1	CcUC11G222400.1
GrpSyn_001924	caffeoyl-CoA O-methyltransferase-like	1	1	1	1	Cla97Chr11:25740296-25744779:-	CmU531Chr11:25711392-25715878:-	CaUC11G205920.1	CcUC11G221090.1
GrpSyn_001925	BAHD acyltransferase	1	1	1	1	Cla97Chr11:22585469-22588200:+	CmU531Chr11:22538382-22541113:+	CaUC11G207990.1	CcUC11G219230.1
GrpSyn_001926	ervatamin-B-like	1	1	1	1	Cla97C11G217640.2	CmUC11G215190.1	CaUC11G208070.1	CcUC11G219110.1
GrpSyn_001927	Unknown protein	1	1	1	1	Cla97Chr11:21931393-21933537:-	CmUC11G215120.1	CaUC11G208130.1	CicolChr11:21556059-21558199:-
GrpSyn_001928	Unknown protein	1	1	1	1	Cla97Chr11:20941928-20942789:+	CmUC11G214760.1	CaUC11G208510.1	CicolChr11:20527564-20528397:+
GrpSyn_001929	biotin--protein ligase 2-like isoform X1	1	1	1	1	Cla97Chr11:19755413-19770774:-	CmU531Chr11:19703815-19719191:-	CaUC11G208820.1	CcUC11G218330.1
GrpSyn_001930	Acyl-[acyl-carrier-protein] desaturase	1	1	1	1	Cla97Chr11:17164325-17167119:+	CmUC11G213860.1	CaUC11G209310.1	CicolChr11:15850700-15851180:-
GrpSyn_001931	phospholipase A(1) LCAT3	1	1	1	1	Cla97Chr11:8791618-8814707:-	CmU531Chr11:8778034-8799370:-	CaUC11G209810.1	CcUC11G217150.1
GrpSyn_001932	disease resistance protein (TIR-NBS class), putative	1	1	1	1	Cla97Chr11:11295122-11295533:+	CmU531Chr11:11307302-11307713:+	CaUC11G210490.1	CcUC11G216540.1
GrpSyn_001933	Protein of unknown function (DUF 3339)	1	1	1	1	Cla97C11G214563.1	CmUC11G211640.1	CaUC11G211380.1	CcUC11G215560.1
GrpSyn_001934	Calcium-binding EF-hand family protein	1	1	1	1	Cla97Chr11:7499758-7500688:+	CmU531Chr11:7497703-7498633:+	CaUC11G211580.1	CcUC11G215350.1
GrpSyn_001935	alpha/beta-Hydrolases superfamily protein	1	1	1	1	Cla97Chr11:7402825-7403209:+	CmU531Chr11:7400719-7401103:+	CaUC11G211640.1	CcUC11G215290.1
GrpSyn_001936	Enzymatic polyprotein	1	1	1	1	Cla97C11G213030.1	CmUC11G209940.1	CaUC11G212390.1	CicolChr11:6714871-6715943:-
GrpSyn_001937	Chalcone-flavonone isomerase family protein	1	1	1	1	Cla97Chr11:5958808-5961625:+	CmU531Chr11:5968207-5971008:+	CaUC11G212770.1	CcUC11G214140.1
GrpSyn_001938	Unknown protein	1	1	1	1	Cla97Chr11:4772285-4775809:+	CmU531Chr11:4776595-4780118:+	CaUC11G213910.1	CcUC11G213000.1
GrpSyn_001939	Protein kinase domain-containing protein	1	1	1	1	Cla97Chr11:4621903-4628194:-	CmU531Chr11:4626118-4632407:-	CaUC11G214040.1	CcUC11G212860.1
GrpSyn_001940	Pectinesterase	1	1	1	1	Cla97Chr11:4453157-4458505:-	CmU531Chr11:4454062-4459412:-	CaUC11G214170.1	CcUC11G212740.1
GrpSyn_001941	RplT	1	1	1	1	Cla97Chr11:4014721-4017056:+	CmU531Chr11:4021505-4023840:+	CaUC11G214600.1	CcUC11G212320.1
GrpSyn_001942	ATP synthase subunit alpha	1	1	1	1	Cla97Chr11:3913321-3915859:-	CmU531Chr11:3920079-3922616:-	CaUC11G214720.1	CcUC11G212220.1
GrpSyn_001943	glutathione hydrolase 3-like	1	1	1	1	Cla97Chr11:2020626-2031575:+	CmU531Chr11:2029911-2040864:+	CaUC11G216720.1	CcUC11G210250.1
GrpSyn_001944	MLP-like protein 328	1	1	1	1	Cla97Chr11:1505377-1506316:-	CmU531Chr11:1517603-1518542:-	CaUC11G217330.1	CcUC11G209590.1
GrpSyn_001945	Retrotrans_gag domain-containing protein	1	1	1	1	ClPanG017330.1	CmPanG000640.1	Ciama_Chr01:16016317-16016646:-	CicolChr01:15819664-15819993:+
GrpSyn_001946	RNase H domain-containing protein	1	1	1	1	Cla97Chr01:21270809-21273133:+	CmUC01G011880.1	Ciama_Chr01:20393895-20396219:+	CcUC01G011780.1
GrpSyn_001947	Pollen Ole e 1 allergen and extensin family protein	1	1	1	1	Cla97Chr01:20610873-20612857:-	CmUC01G011740.1	Ciama_Chr01:21125531-21127597:+	CcUC01G011970.1
GrpSyn_001948	heavy metal-associated isoprenylated plant protein 39-like	1	1	1	1	Cla97C01G002400.1	CmU531Chr01:2192524-2193307:-	Ciama_Chr01:2442551-2443330:-	CcUC01G002490.1
GrpSyn_001949	heavy metal-associated isoprenylated plant protein 39-like	1	1	1	1	Cla97C01G002410.1	CmU531Chr01:2196906-2197862:-	Ciama_Chr01:2446925-2447865:-	CcUC01G002500.1
GrpSyn_001950	Cysteine proteinase inhibitor 5-like	1	1	1	1	Cla97C01G012690.1	CmU531Chr01:25682723-25685473:+	Ciama_Chr01:25356191-25359483:-	CcPanG023890.1
GrpSyn_001951	Ulp1-like peptidase	1	1	1	1	Cla97C01G012680.1	CmUC01G013070.1	Ciama_Chr01:25406832-25409037:+	CcPanG021430.1
GrpSyn_001952	Unknown protein	1	1	1	1	Cla97C01G012400.1	CmU531Chr01:25128366-25129989:-	Ciama_Chr01:25974167-25975806:+	CcPanG011840.1
GrpSyn_001953	acyl-CoA-binding domain-containing protein 1-like	1	1	1	1	Cla97C01G000370.2	CmU531Chr01:238677-247437:+	Ciama_Chr01:265535-275025:+	CcUC01G000370.1
GrpSyn_001954	Unknown protein	1	1	1	1	Cla97C01G014060.2	CmU531Chr01:27795093-27796793:+	Ciama_Chr01:27481546-27483278:+	CcUC04G068940.1
GrpSyn_001955	Unknown protein	1	1	1	1	Cla97C01G016600.1	CmU531Chr01:30292911-30293942:-	Ciama_Chr01:30227664-30228761:-	CcUC04G071360.1
GrpSyn_001956	Unknown protein	1	1	1	1	Cla97C01G017160.1	CmU531Chr01:30737846-30740378:-	Ciama_Chr01:30727493-30730009:-	CcUC04G071890.1
GrpSyn_001957	P-loop containing nucleoside triphosphate hydrolases superfamily protein	1	1	1	1	Cla97C01G019250.1	CmU531Chr01:32248444-32251848:+	Ciama_Chr01:32424064-32427502:+	CcUC04G074100.1
GrpSyn_001958	Oxidoreductase-like domain-containing protein	1	1	1	1	ClPanG021260.1	CmUC01G019420.1	Ciama_Chr01:32591843-32592274:-	CicolChr04:30317551-30317982:-
GrpSyn_001959	p21-activated protein kinase-interacting protein 1-like	1	1	1	1	Cla97C01G024770.1	CmUC01G024350.1	Ciama_Chr01:36424433-36427727:+	CcUC04G079560.1
GrpSyn_001960	ABC transporter G family member 31-like	1	1	1	1	Cla97C01G005620.2	CmUC01G005340.1	Ciama_Chr01:6060564-6061503:+	CicolChr01:5700620-5701552:+
GrpSyn_001961	Unknown protein	1	1	1	1	Cla97C02G036010.1	CmU531Chr02:14366760-14367102:+	Ciama_Chr02:10026115-10026444:-	CcUC02G026980.1
GrpSyn_001962	Unknown protein	1	1	1	1	Cla97Chr02:9651471-9653667:-	CmUC02G034060.1	Ciama_Chr02:11995726-11997908:-	CcUC02G025630.1
GrpSyn_001963	Unknown protein	1	1	1	1	ClPanG005940.1	CmU531Chr02:12951390-12953980:-	Ciama_Chr02:13612851-13615488:+	CcUC02G026640.1
GrpSyn_001964	Unknown protein	1	1	1	1	Cla97C02G037190.1	CmU531Chr02:23574770-23578606:-	Ciama_Chr02:22385144-22389003:-	CcPanG005170.1
GrpSyn_001965	Unknown protein	1	1	1	1	Cla97C02G037740.1	CmU531Chr02:24580185-24580535:+	Ciama_Chr02:23466485-23466838:+	CcPanG024520.1
GrpSyn_001966	Unknown protein	1	1	1	1	Cla97Chr02:24851353-24852251:+	CmUC02G037600.1	Ciama_Chr02:23497413-23498314:+	CcUC02G028940.1
GrpSyn_001967	DUF4283 domain-containing protein	1	1	1	1	Cla97Chr02:27659011-27659490:+	CmUC02G039650.1	Ciama_Chr02:26468272-26468750:+	CcUC02G031140.1
GrpSyn_001968	Unknown protein	1	1	1	1	Cla97C02G040250.1	CmU531Chr02:27941002-27941732:+	Ciama_Chr02:27068649-27069338:+	CcPanG016230.1
GrpSyn_001969	Exocyst subunit Exo70 family protein	1	1	1	1	Cla97Chr02:28984133-28985471:+	CmUC02G040950.1	Ciama_Chr02:27962725-27964062:+	CcUC02G032520.1
GrpSyn_001970	Unknown protein	1	1	1	1	Cla97C02G046170.1	CmU531Chr02:33568844-33570358:-	Ciama_Chr02:33367763-33369294:-	CcUC02G037780.1
GrpSyn_001971	Unknown protein	1	1	1	1	Cla97C02G046410.1	CmU531Chr02:33743506-33744096:-	Ciama_Chr02:33552942-33553531:-	CcUC02G038020.1
GrpSyn_001972	Unknown protein	1	1	1	1	Cla97C02G046590.1	CmU531Chr02:33859000-33859707:-	Ciama_Chr02:33689632-33690327:-	CcPanG010300.1
GrpSyn_001973	Unknown protein	1	1	1	1	Cla97Chr02:35684360-35684746:-	CmUC02G047560.1	Ciama_Chr02:35160979-35161344:-	CcUC02G039660.1
GrpSyn_001974	Unknown protein	1	1	1	1	Cla97Chr02:37722326-37722877:+	CmUC02G049720.1	Ciama_Chr02:37395034-37395580:+	CcUC02G042140.1
GrpSyn_001975	NADP-dependent D-sorbitol-6-phosphate dehydrogenase-like	1	1	1	1	ClPanG005910.1	CmU531Chr02:4405468-4410457:-	Ciama_Chr02:4900224-4907865:-	CcUC02G022200.1
GrpSyn_001976	Unknown protein	1	1	1	1	Cla97C02G031855.1	CmU531Chr02:4849444-4851313:+	Ciama_Chr02:5377495-5379328:+	CcPanG021040.1
GrpSyn_001977	Unknown protein	1	1	1	1	Cla97Chr02:7042800-7044174:-	CmUC02G032740.1	Ciama_Chr02:7856784-7858107:-	CcUC02G024120.1
GrpSyn_001978	ULP_PROTEASE domain-containing protein	1	1	1	1	ClPanG020730.1	CmUC03G058150.1	Ciama_Chr03:10049335-10050355:+	CicolChr03:9634614-9635631:+
GrpSyn_001979	Unknown protein	1	1	1	1	Cla97Chr03:11398290-11399317:-	CmUC03G058940.1	Ciama_Chr03:12348007-12349033:-	CcUC03G051540.1
GrpSyn_001980	UPF0505 protein C16orf62 homolog	1	1	1	1	Cla97Chr03:17499052-17500620:+	CmUC03G059850.1	Ciama_Chr03:17900618-17902179:+	CcUC03G052310.1
GrpSyn_001981	Unknown protein	1	1	1	1	Cla97Chr03:20779236-20782029:-	CmUC03G060850.1	Ciama_Chr03:21474273-21478009:-	CcUC03G052930.1
GrpSyn_001982	Unknown protein	1	1	1	1	Cla97Chr03:20827873-20829173:-	CmUC03G060860.1	Ciama_Chr03:21526027-21527327:-	CcUC03G052940.1
GrpSyn_001983	Unknown protein	1	1	1	1	Cla97C03G062510.1	CmU531Chr03:23374161-23382831:-	Ciama_Chr03:23855493-23860280:+	CcPanG000520.1
GrpSyn_001984	Unknown protein	1	1	1	1	Cla97Chr03:22445682-22446048:-	CmUC03G061200.1	Ciama_Chr03:24662757-24663107:+	CcUC03G053140.1
GrpSyn_001985	Unknown protein	1	1	1	1	Cla97Chr03:26496890-26497661:+	CmUC03G063200.1	Ciama_Chr03:26861623-26862386:+	CcPanG020190.1
GrpSyn_001986	Unknown protein	1	1	1	1	Cla97C03G065610.1	CmUC03G065090.1	Ciama_Chr03:29624521-29625636:-	CicolChr03:28409229-28410346:-
GrpSyn_001987	Unknown protein	1	1	1	1	Cla97Chr03:29551969-29558699:+	CmUC03G065570.1	Ciama_Chr03:30207776-30214685:+	CcUC03G057020.1
GrpSyn_001988	cytochrome P450 71A1-like	1	1	1	1	Cla97C03G054210.1	CmUC03G053040.1	Ciama_Chr03:3830258-3832635:-	CicolChr03:3581545-3583872:-
GrpSyn_001989	Unknown protein	1	1	1	1	Cla97Chr03:3531217-3532610:+	CmUC03G053140.1	Ciama_Chr03:3917624-3918958:+	CcUC03G045540.1
GrpSyn_001990	Unknown protein	1	1	1	1	Cla97C04G070790.2	CmU531Chr04:14130250-14132915:+	Ciama_Chr04:11755214-11757858:-	CcPanG004360.1
GrpSyn_001991	gibberellin 2-beta-dioxygenase 8-like	1	1	1	1	Cla97Chr04:14454617-14455124:+	CmUC04G071270.1	Ciama_Chr04:12015205-12015733:-	CcUC04G062110.1
GrpSyn_001992	Cytochrome c oxidase subunit 1	2	0	1	0	ClPanG021960.1;Cla97Chr04:13351980-13352763:+		CaUC04G069810.1
GrpSyn_001993	CRC domain-containing protein TSO1	1	1	1	1	Cla97C04G071050.1	CmU531Chr04:15493061-15495422:+	Ciama_Chr04:16631895-16634375:+	CcPanG003290.1
GrpSyn_001994	Unknown protein	1	1	1	1	Cla97Chr04:18023258-18027310:+	CmUC04G072270.1	Ciama_Chr04:18365479-18369841:+	CcUC04G063110.1
GrpSyn_001995	Unknown protein	1	1	1	1	Cla97Chr04:19073678-19075167:-	CmUC04G073100.1	Ciama_Chr04:19479397-19482133:-	CcUC04G063600.1
GrpSyn_001996	Pyruvate decarboxylase	1	1	1	1	Cla97C04G073490.1	CmU531Chr04:20658622-20660695:-	Ciama_Chr04:21806513-21808565:-	CcUC04G065050.1
GrpSyn_001997	Gln-synt_C domain-containing protein	1	1	1	1	ClPanG013260.1	CmU531Chr04:23120210-23120419:-	Ciama_Chr04:24483413-24483622:-	CcPanG004350.1
GrpSyn_001998	Unknown protein	1	1	1	1	Cla97C04G076410.1	CmU531Chr04:23318951-23319574:+	Ciama_Chr04:24727958-24728574:+	CcPanG012160.1
[truncated: 36,058 more rows]

## Sheet: S10
Table S10. Ortholog groups specifically present or expanded in C. lanatus
Ortholog group ID	Description	Number of genes/locations				Gene IDs
		C. lanatus	C. mucosospermus	C. amarus	C. colocynthis	C. lanatus	C. mucosospermus	C. amarus	C. colocynthis
GrpSyn_000050	NB-ARC domain-containing protein	2	1	1	1	ClPanG008960.1;Cla97C02G042000.2	CmUC02G041780.1	CaUC02G041670.1	CcUC02G033460.1
GrpSyn_000055	Myb transcription factor	2	1	1	1	Cla97C05G090020.1;Cla97C05G090030.2	CmUC05G089520.1	CaUC05G088570.1	CcUC05G090820.1
GrpSyn_000081	Methionine aminopeptidase	2	1	1	1	ClPanG018470.1;Cla97C03G060810.2	CmUC03G059460.1	CaUC03G059580.1	CcUC03G052190.1
GrpSyn_000084	ENTH domain-containing protein	2	1	1	1	ClPanG008320.1;Cla97C07G134060.2	CmUC07G132300.1	CaUC07G130760.1	CcUC07G134390.1
GrpSyn_000086	Anamorsin homolog	2	1	1	1	ClPanG018040.1;Cla97C10G194660.2	CmUC10G193220.1	CaUC10G192860.1	CcUC10G196940.1
GrpSyn_000088	Unknown protein	2	1	1	1	Cla97C05G097355.1;Cla97C05G097360.1	CmU531Chr05:26826252-26828932:-	CaUC05G095800.1	CcUC05G098240.1
GrpSyn_000208	glutathione S-transferase TAU 8	2	1	1	1	ClPanG020130.1;Cla97C04G074280.2	CmUC04G074840.1	CaUC04G073490.1	CcUC04G065730.1
GrpSyn_000213	Unknown protein	2	1	1	1	ClPanG021380.1;ClPanG021390.1	CmUC09G165350.1	CaUC09G163440.1	CcUC09G168450.1
GrpSyn_000216	Cytochrome P450	2	1	1	1	ClPanG016260.1;Cla97C10G195990.1	CmUC10G194440.1	CaUC10G191590.1	CcUC10G198280.1
GrpSyn_000241	Unknown protein	2	1	1	1	ClPanG013030.1;Cla97C09G182010.2	CmPanG000650.1	CaPanG009830.1	CcUC09G183500.1
GrpSyn_000246	L-ascorbate oxidase	2	1	1	1	ClPanG000970.1;Cla97Chr03:27666415-27667017:+	CmUC03G063800.1	CaUC03G062910.1	CcUC03G055100.1
GrpSyn_000340	Non-specific serine/threonine protein kinase	3	1	1	1	ClPanG006840.1;ClPanG008170.1;Cla97C09G183690.1	CmUC09G181670.1	CaUC09G178700.1	CicolChr09:36455082-36466778:+
GrpSyn_000341	Pentatricopeptide repeat-containing protein	2	1	1	1	ClPanG007120.1;Cla97C11G219970.2	CmUC11G217610.1	CaUC11G205660.1	CcUC11G221350.1
GrpSyn_000342	Prolyl endopeptidase	2	1	1	1	ClPanG019590.1;Cla97C06G124580.2	CmUC06G123410.1	CaUC06G121740.1	CcUC06G125040.1
GrpSyn_000343	membrane protein of ER body 2-like	2	1	1	1	ClPanG014160.1;Cla97C09G171560.1	CmUC09G168380.1	CaUC09G166410.1	CcPanG010700.1
GrpSyn_000346	Phosphoglucomutase (alpha-D-glucose-1,6-bisphosphate-dependent)	3	1	1	1	ClPanG012680.1;ClPanG019050.1;Cla97C01G006680.1	CmUC01G006300.1	CaUC01G006780.1	CcUC01G006680.1
GrpSyn_000349	Diadenosine tetraphosphate synthetase	3	1	1	1	ClPanG017560.1;ClPanG022060.1;Cla97C01G020490.2	CmUC01G020360.1	CaUC01G020540.1	CcUC04G075410.1
GrpSyn_000350	RNA-binding protein 28	3	1	1	1	ClPanG007690.1;ClPanG017580.1;Cla97C02G031720.2	CmUC02G030920.1	CaUC02G031050.1	CcUC02G022420.1
GrpSyn_000351	Transcription factor ILR3-like	3	1	1	1	ClPanG008130.1;ClPanG017690.1;Cla97C02G034980.2	CmUC02G034270.1	CaUC02G034760.1	CcUC02G025850.1
GrpSyn_000352	Neurogenic locus notch-like protein	3	1	1	1	ClPanG001970.1;ClPanG018970.1;Cla97C02G042300.1	CmUC02G042060.1	CaUC02G042000.1	CcUC02G033790.1
GrpSyn_000353	Patatin	3	1	1	1	ClPanG008400.1;ClPanG016100.1;Cla97C03G056030.2	CmUC03G054750.1	CaUC03G054880.1	CcUC03G047160.1
GrpSyn_000354	Pentatricopeptide repeat-containing protein	3	1	1	1	ClPanG009260.1;ClPanG009270.1;Cla97C03G068110.2	CmUC03G067420.1	CaUC03G066570.1	CcUC03G059030.1
GrpSyn_000355	AMP deaminase	3	1	1	1	ClPanG007480.1;ClPanG011800.1;Cla97C04G073560.2	CmUC04G074280.1	CaUC04G072840.1	CcUC04G065100.1
GrpSyn_000356	Protein of unknown function (DUF803)	3	1	1	1	ClPanG012610.1;ClPanG019160.1;Cla97C05G083800.1	CmUC05G083710.1	CaUC05G082480.1	CcUC05G084510.1
GrpSyn_000358	Coiled-coil domain-containing protein 16	3	1	1	1	ClPanG002940.1;ClPanG021460.1;Cla97C05G093000.1	CmUC05G092180.1	CaUC05G091300.1	CcUC05G093540.1
GrpSyn_000359	Calcium-dependent protein kinase 29	3	1	1	1	ClPanG008180.1;ClPanG008190.1;Cla97C05G096490.2	CmUC05G096410.1	CaUC05G094900.1	CcUC05G097380.1
GrpSyn_000361	Cyclic nucleotide-gated ion channel like	3	1	1	1	ClPanG002960.1;ClPanG006980.1;Cla97C05G108650.2	CmUC05G107520.1	CaUC05G106140.1	CcUC05G108740.1
GrpSyn_000362	serine carboxypeptidase-like 13	3	1	1	1	ClPanG006660.1;ClPanG013450.1;Cla97C05G108900.1	CmUC05G107740.1	CaUC05G106330.1	CicolChr05:35659319-35662043:+
GrpSyn_000365	Very-long-chain aldehyde decarbonylase GL1-3	3	1	1	1	ClPanG006500.1;ClPanG019650.1;Cla97C06G122130.1	CmUC06G121150.1	CaUC06G119460.1	CcUC06G122670.1
GrpSyn_000368	IQ domain-containing protein IQM1-like	3	1	1	1	ClPanG010610.1;ClPanG017520.1;Cla97C07G140710.2	CmUC07G139210.1	CaUC07G135190.1	CcUC07G141680.1
GrpSyn_000373	Rhamnogalacturonan endolyase	3	1	1	1	ClPanG009010.1;ClPanG011330.1;Cla97C08G154550.1	CmUC08G153330.1	CaUC08G151040.1	CcUC08G155590.1
GrpSyn_000375	Mitogen-activated protein kinase	3	1	1	1	Cla97C08G158330.2;Cla97C08G158340.1;Cla97C08G158350.1	CmUC08G156690.1	CaUC08G154360.1	CcUC08G159110.1
GrpSyn_000376	Carboxypeptidase	3	1	1	1	ClPanG010790.1;ClPanG018920.1;Cla97C09G166840.1	CmUC09G164200.1	CaUC09G162130.1	CcUC09G167140.1
GrpSyn_000377	nicotinamide adenine dinucleotide transporter 1, chloroplastic-like	3	1	1	1	ClPanG000750.1;ClPanG015320.1;Cla97C09G167940.2	CmUC09G165110.1	CaUC09G163180.1	CcUC09G168180.1
GrpSyn_000379	long chain acyl-CoA synthetase 2	3	1	1	1	ClPanG006490.1;ClPanG007460.1;Cla97C09G179150.2	CmUC09G177410.1	CaUC09G174290.1	CcUC09G180590.1
GrpSyn_000380	NAD(P)-binding Rossmann-fold superfamily protein	3	1	1	1	ClPanG011070.1;ClPanG014800.1;Cla97C10G187670.2	CmUC10G185500.1	CaUC10G182540.1	CicolChr10:3816195-3827016:-
GrpSyn_000382	dof zinc finger protein DOF3.5	3	1	1	1	ClPanG002560.1;ClPanG007650.1;Cla97C10G201260.1	CmUC10G199400.1	CaUC10G195870.1	CcUC10G203570.1
GrpSyn_000383	Subtilisin-like protease SBT4.14	3	1	1	1	ClPanG003020.1;ClPanG007400.1;Cla97C10G202170.1	CmUC10G200190.1	CaUC10G196670.1	CcUC10G204470.1
GrpSyn_000384	Tetratricopeptide repeat (TPR)-like superfamily protein, putative isoform 1	3	1	1	1	ClPanG002530.1;ClPanG019100.1;Cla97C10G204520.2	CmUC10G202300.1	CaUC10G198800.1	CcUC10G206630.1
GrpSyn_000385	Auxin-responsive family protein	3	1	1	1	ClPanG019610.1;ClPanG020270.1;Cla97C11G222345.1	CmUC11G219950.1	CaUC11G203300.1	CcUC11G223800.1
GrpSyn_000386	protein FAM91A1	3	1	1	1	ClPanG003200.1;ClPanG011400.1;Cla97C11G220320.1	CmUC11G217940.1	CaUC11G205330.1	CcUC11G221730.1
GrpSyn_000395	Purple acid phosphatase	3	1	1	1	ClPanG001680.1;ClPanG007960.1;Cla97C01G007100.1	CmUC01G006680.1	CaUC01G007180.1	CcUC01G007090.1
GrpSyn_000419	Unknown protein	2	1	1	1	ClPanG020010.1;Cla97Chr01:9523080-9523412:-	CmUC01G008450.1	Ciama_Chr01:10609201-10609533:-	CicolChr01:9927214-9927548:-
GrpSyn_000426	Unknown protein	2	1	1	1	ClPanG008430.1;Cla97Chr07:26606562-26608081:-	CmU531Chr07:26540697-26542217:-	Ciama_Chr07:27257070-27260179:+	CcUC07G139760.1
GrpSyn_000427	Unknown protein	2	1	1	1	ClPanG012280.1;Cla97Chr08:17881451-17883494:+	CmU531Chr08:18001005-18003048:+	Ciama_Chr08:17274418-17276275:-	CcUC08G150720.1
GrpSyn_000430	FAD-binding Berberine family protein	2	1	1	1	ClPanG019820.1;Cla97Chr01:36289415-36290007:+	CmUC01G024940.1	CaUC01G025100.1	CicolChr04:34358257-34358855:+
GrpSyn_000448	VIN3-like protein 2	2	1	1	1	ClPanG014130.1;Cla97Chr08:22745467-22765971:+	CmU531Chr08:22880853-22901533:+	CaUC08G151130.1	CcUC08G155680.1
GrpSyn_000456	Unknown protein	2	1	1	1	ClPanG019540.1;Cla97C01G002790.1	CmU531Chr01:2540563-2541973:+	Ciama_Chr01:2825665-2827078:+	CcUC01G002860.1
GrpSyn_000458	Unknown protein	2	1	1	1	Cla97C03G060975.1;Cla97Chr03:17303170-17303769:+	CmUC03G059700.1	Ciama_Chr03:16266296-16266896:-	CcPanG022400.1
GrpSyn_000462	Unknown protein	2	1	1	1	ClPanG020560.1;Cla97Chr07:23726112-23726481:+	CmUC07G135110.1	Ciama_Chr07:23064986-23065355:+	CicolChr07:22846599-22846968:+
GrpSyn_000463	Plant transposase	2	1	1	1	ClPanG019550.1;Cla97C08G147755.1	CmUC08G146670.1	Ciama_Chr08:13452427-13464162:-	CcPanG019430.1
GrpSyn_000478	OBERON-like protein	2	1	1	1	ClPanG019490.1;Cla97C02G029200.1	CmUC02G028530.1	CaUC02G028570.1	CicolChr02:2642238-2646553:-
GrpSyn_000480	ATP-dependent Clp protease proteolytic subunit	2	1	1	1	ClPanG008750.1;Cla97C02G033760.2	CmUC02G032960.1	CaUC02G032900.1	CicolChr02:7743896-7756523:+
GrpSyn_000486	Precursor of CEP6	2	1	1	1	Cla97C02G038350.1;Cla97C02G038360.1	CmUC02G038180.1	CaUC02G038000.1	CcUC02G029550.1
GrpSyn_000528	Unknown protein	2	1	1	1	ClPanG012520.1;Cla97C06G120320.2	CmUC06G119350.1	CaUC06G117670.1	CicolChr06:22774796-22775269:-
GrpSyn_000532	Glu S.griseus protease inhibitor	2	1	1	1	ClPanG022860.1;Cla97Chr07:777843-779862:-	CmU531Chr07:791879-793883:-	CaUC07G125790.1	CcUC07G129240.1
GrpSyn_000533	subtilisin inhibitor-like	2	1	1	1	ClPanG019780.1;Cla97C07G129070.1	CmUC07G127380.1	CaUC07G125800.1	CcUC07G129250.1
GrpSyn_000537	RNA-dependent RNA polymerase	2	1	1	1	Cla97C07G133670.1;Cla97C07G134280.2	CmUC07G131880.1	CaUC07G130110.1	CcUC07G133950.1
GrpSyn_000539	C2H2-type domain-containing protein	2	1	1	1	ClPanG003790.1;Cla97C07G138070.1	CmUC07G136650.1	CaUC07G137650.1	CcUC07G139100.1
GrpSyn_000569	Unknown protein	2	1	1	1	ClPanG013610.1;Cla97C10G194110.1	CmUC10G192670.1	CaUC10G188910.1	CcUC10G196340.1
GrpSyn_000572	UPF0047 protein like	2	1	1	1	Cla97C11G225390.1;Cla97C11G225400.1	CmUC11G222870.1	CaUC11G200310.1	CcUC11G226640.1
GrpSyn_000582	Unknown protein	2	1	1	1	ClPanG019670.1;Cla97C05G095930.1	CmUC05G095720.1	Ciama_Chr05:23535776-23537295:-	CcUC05G096770.1
GrpSyn_000590	Flavin-containing monooxygenase	2	1	1	1	ClPanG021690.1;Cla97C10G187490.2	CmUC10G185320.1	Ciama_Chr10:3844221-3862962:+	CcUC10G188920.1
GrpSyn_000594	Unknown protein	2	1	1	1	Cla97C11G208490.1;Cla97Chr11:2156984-2157749:+	CmU531Chr11:2163219-2163984:+	Ciama_Chr11:30067967-30068732:-	CcUC11G210370.1
GrpSyn_000595	NADPH-dependent pterin aldehyde reductase-like	2	1	1	1	ClPanG018120.1;Cla97Chr11:445246-446108:-	CmU531Chr11:463930-464792:-	Ciama_Chr11:31934313-31935157:+	CcUC11G208490.1
GrpSyn_000598	RNA-binding protein	2	1	1	1	ClPanG022500.1;Cla97C08G146005.1	CmUC08G144400.1	CaPanG007230.1	CcUC08G146940.1
GrpSyn_000604	NADPH-dependent pterin aldehyde reductase-like	2	1	1	0	ClPanG021370.1;Cla97C03G067195.1	CmUC03G066620.1	CaPanG018860.1	-
GrpSyn_000606	Pectin lyase-like superfamily protein	2	1	1	1	ClPanG013170.1;ClPanG021400.1	CmUC09G174310.1	CaPanG001620.1	CcUC09G177300.1
GrpSyn_000608	1,4-alpha-glucan branching enzyme	2	1	1	1	ClPanG008350.1;Cla97C08G152230.2	CmUC08G151310.1	CaUC08G148920.1	CcUC08G153450.1
GrpSyn_000609	nipped-B-like protein B isoform X3	2	1	1	1	ClPanG014230.1;Cla97C01G000130.2	CmUC01G000160.1	CaUC01G000170.1	CcUC01G000110.1
GrpSyn_000610	DUF688 domain-containing protein	2	1	1	1	ClPanG001570.1;Cla97C01G000440.1	CmUC01G000410.1	CaUC01G000440.1	CcUC01G000420.1
GrpSyn_000612	WRKY transcription factor	2	1	1	1	ClPanG020060.1;Cla97C01G000960.2	CmUC01G000970.1	CaUC01G001010.1	CcUC01G000980.1
GrpSyn_000613	Pectin lyase-like superfamily protein	2	1	1	1	ClPanG012160.1;Cla97C01G001000.2	CmUC01G001010.1	CaUC01G001050.1	CcUC01G001030.1
GrpSyn_000614	cucumisin-like	2	1	1	1	ClPanG003580.1;Cla97C01G001050.2	CmUC01G001050.1	CaUC01G001090.1	CcUC01G001080.1
GrpSyn_000615	Protein kinase domain-containing protein	2	1	1	1	ClPanG003130.1;Cla97C01G001220.1	CmUC01G001230.1	CaUC01G001260.1	CcUC01G001260.1
GrpSyn_000616	Glutaredoxin domain-containing protein	2	1	1	1	ClPanG001800.1;Cla97C01G001780.1	CmUC01G001840.1	CaUC01G001830.1	CcUC01G001840.1
GrpSyn_000617	Trehalase	2	1	1	1	ClPanG008880.1;Cla97C01G001930.2	CmUC01G001970.1	CaUC01G001960.1	CcUC01G001970.1
GrpSyn_000619	respiratory burst oxidase homolog protein A	2	1	1	1	ClPanG007710.1;Cla97C01G002330.2	CmUC01G002370.1	CaUC01G002380.1	CcUC01G002400.1
GrpSyn_000620	Calcium-dependent protein kinase	2	1	1	1	ClPanG001190.1;Cla97C01G003270.2	CmUC01G003200.1	CaUC01G003230.1	CcUC01G003380.1
GrpSyn_000621	40S ribosomal protein S13	2	1	1	1	ClPanG007010.1;Cla97C01G003740.2	CmUC01G003620.1	CaUC01G003710.1	CcUC01G003820.1
GrpSyn_000622	monocopper oxidase-like protein SKU5	2	1	1	1	ClPanG009330.1;Cla97C01G003960.1	CmUC01G003840.1	CaUC01G003950.1	CcUC01G004030.1
GrpSyn_000623	WAT1-related protein	2	1	1	1	ClPanG015620.1;Cla97C01G004260.2	CmUC01G004120.1	CaUC01G004260.1	CcUC01G004320.1
GrpSyn_000625	Cytochrome p450	2	1	1	1	ClPanG020500.1;Cla97C01G004630.1	CmUC01G004450.1	CaUC01G004640.1	CcUC01G004690.1
GrpSyn_000627	Endoglucanase	2	1	1	1	ClPanG014660.1;Cla97C01G005000.2	CmUC01G004760.1	CaUC01G005010.1	CcUC01G005070.1
GrpSyn_000628	Mannan endo-1,4-beta-mannosidase	2	1	1	1	ClPanG001580.1;Cla97C01G005230.2	CmUC01G004980.1	CaUC01G005230.1	CcUC01G005290.1
GrpSyn_000629	protein phosphatase inhibitor 2	2	1	1	1	ClPanG000780.1;Cla97C01G005720.2	CmUC01G005440.1	CaUC01G005800.1	CcUC01G005760.1
GrpSyn_000630	protein CHUP1, chloroplastic-like	2	1	1	1	ClPanG011270.1;Cla97C01G006010.2	CmUC01G005660.1	CaUC01G006020.1	CcUC01G006030.1
GrpSyn_000632	homeobox-leucine zipper protein HOX3-like	2	1	1	1	ClPanG004000.1;Cla97C01G006340.1	CmUC01G005980.1	CaUC01G006430.1	CcUC01G006360.1
GrpSyn_000633	extensin-like	2	1	1	1	ClPanG022450.1;Cla97C01G006370.1	CmUC01G006010.1	CaUC01G006460.1	CcUC01G006390.1
GrpSyn_000635	protein NSP-INTERACTING KINASE 2-like	2	1	1	1	ClPanG013600.1;Cla97C01G007790.2	CmUC01G007390.1	CaUC01G007560.1	CcUC01G007850.1
GrpSyn_000636	Heat shock protein 90	2	1	1	1	ClPanG003230.1;Cla97C01G007690.1	CmUC01G007290.1	CaUC01G007720.1	CcUC01G007710.1
GrpSyn_000637	protein COP1 SUPPRESSOR 2-like	2	1	1	1	ClPanG007240.1;Cla97C01G007660.1	CmUC01G007260.1	CaUC01G007750.1	CcUC01G007670.1
GrpSyn_000639	CoA ligase	2	1	1	1	ClPanG019170.1;Cla97C01G008730.2	CmUC01G008390.1	CaUC01G008900.1	CcUC01G008910.1
GrpSyn_000641	transcription repressor KAN1-like isoform X1	2	1	1	1	ClPanG011220.1;Cla97C01G008960.2	CmUC01G008680.1	CaUC01G009190.1	CcUC01G009140.1
GrpSyn_000645	Glucan endo-1,3-beta-glucosidase	2	1	1	1	ClPanG007500.1;Cla97C01G010440.2	CmUC01G010600.1	CaUC01G010820.1	CcUC01G010810.1
GrpSyn_000646	Sister chromatid cohesion protein PDS5-like protein A	2	1	1	1	ClPanG017820.1;Cla97C01G010870.2	CmUC01G011020.1	CaUC01G011210.1	CcUC01G011200.1
GrpSyn_000647	nuclear speckle splicing regulatory protein 1-like	2	1	1	1	ClPanG000680.1;Cla97C01G011290.2	CmUC01G011470.1	CaUC01G011640.1	CcUC01G012250.1
GrpSyn_000648	mitochondrial fission protein ELM1	2	1	1	1	ClPanG007320.1;Cla97C01G011420.2	CmUC01G011630.1	CaUC01G011920.1	CcUC01G012100.1
GrpSyn_000651	WRKY domain-containing protein	2	1	1	1	ClPanG016520.1;Cla97C01G013470.1	CmUC01G013860.1	CaUC01G013930.1	CcUC01G014190.1
GrpSyn_000652	protein kinase 2B, chloroplastic-like	2	1	1	1	ClPanG007390.1;Cla97C01G013510.1	CmUC01G013890.1	CaUC01G013960.1	CcUC01G014220.1
GrpSyn_000654	Exocyst subunit Exo70 family protein	2	1	1	1	ClPanG012850.1;Cla97C01G014000.2	CmUC01G014330.1	CaUC01G014400.1	CcUC04G068880.1
GrpSyn_000655	protein CHROMATIN REMODELING 24	2	1	1	1	ClPanG009360.1;Cla97C01G014130.1	CmUC01G014440.1	CaUC01G014530.1	CcUC04G069010.1
GrpSyn_000657	Unknown protein	2	1	1	1	ClPanG021810.1;Cla97C01G014720.1	CmUC01G014980.1	CaUC01G015040.1	CcUC04G069550.1
GrpSyn_000658	RNA cytidine acetyltransferase	2	1	1	1	ClPanG016080.1;Cla97C01G014960.1	CmUC01G015190.1	CaUC01G015230.1	CcUC04G069750.1
GrpSyn_000659	Sulfotransferase	2	1	1	1	ClPanG008260.1;Cla97C01G015820.1	CmUC01G016000.1	CaUC01G016050.1	CcUC04G070590.1
GrpSyn_000660	LOW QUALITY PROTEIN: uncharacterized protein LOC103484772	2	1	1	1	ClPanG007580.1;Cla97C01G015880.2	CmUC01G016040.1	CaUC01G016100.1	CcUC04G070630.1
GrpSyn_000663	transcription factor bHLH93	2	1	1	1	ClPanG022250.1;Cla97C01G017430.2	CmUC01G017410.1	CaUC01G017570.1	CcUC04G072180.1
GrpSyn_000664	Unknown protein	2	1	1	1	ClPanG003840.1;Cla97C01G017490.1	CmUC01G017470.1	CaUC01G017620.1	CcUC04G072250.1
GrpSyn_000665	GPI ethanolamine phosphate transferase 2	2	1	1	1	ClPanG007020.1;Cla97C01G017740.2	CmUC01G017660.1	CaUC01G017790.1	CcUC04G072480.1
GrpSyn_000666	Protein DETOXIFICATION	2	1	1	1	ClPanG011020.1;Cla97C01G017890.2	CmUC01G017820.1	CaUC01G017910.1	CcUC04G072630.1
GrpSyn_000667	FLZ-type domain-containing protein	2	1	1	1	ClPanG012140.1;Cla97C01G018410.1	CmUC01G018300.1	CaUC01G018320.1	CcUC04G073100.1
GrpSyn_000668	cytochrome P450 CYP736A12-like	2	1	1	1	ClPanG015840.1;Cla97C01G018630.1	CmUC01G018510.1	CaUC01G018530.1	CcUC04G073320.1
GrpSyn_000672	E3 ubiquitin-protein ligase UPL5	2	1	1	1	ClPanG017750.1;Cla97C01G021020.2	CmUC01G020850.1	CaUC01G021060.1	CcUC04G075960.1
GrpSyn_000673	WRKY transcription factor 2-like protein	2	1	1	1	ClPanG013860.1;Cla97C01G021390.1	CmUC01G021170.1	CaUC01G021390.1	CcUC04G076320.1
GrpSyn_000674	Major facilitator superfamily protein	2	1	1	1	ClPanG011640.1;Cla97C01G022670.1	CmUC01G022300.1	CaUC01G022470.1	CcUC04G077540.1
GrpSyn_000675	GDSL esterase/lipase	2	1	1	1	ClPanG014770.1;Cla97C01G023490.2	CmUC01G023090.1	CaUC01G023230.1	CcUC04G078330.1
GrpSyn_000677	olee1-like protein	2	1	1	1	ClPanG010880.1;Cla97C01G023650.2	CmUC01G023200.1	CaUC01G023360.1	CcUC04G078460.1
GrpSyn_000679	Cytochrome b561/ferric reductase transmembrane protein family	2	1	1	1	ClPanG003120.1;Cla97C01G024470.1	CmUC01G024010.1	CaUC01G024150.1	CcUC04G079240.1
GrpSyn_000680	CBL-interacting serine/threonine-protein kinase 23	2	1	1	1	ClPanG008930.1;Cla97C01G024810.2	CmUC01G024380.1	CaUC01G024500.1	CcUC04G079590.1
GrpSyn_000682	Protein MOR1 isoform X1	2	1	1	1	ClPanG004610.1;Cla97C01G025620.2	CmUC01G025100.1	CaUC01G025290.1	CcUC04G080360.1
GrpSyn_000683	polygalacturonase QRT3-like	2	1	1	1	ClPanG003650.1;Cla97C01G025690.2	CmUC01G025180.1	CaUC01G025360.1	CcUC04G080430.1
GrpSyn_000685	DNA helicase	2	1	1	1	ClPanG008370.1;Cla97C01G026140.2	CmUC01G025600.1	CaUC01G025740.1	CcUC04G080800.1
GrpSyn_000686	Leucine-rich repeat protein kinase family protein	2	1	1	1	ClPanG013070.1;Cla97C02G026220.2	CmUC02G025660.1	CaUC02G025800.1	CcUC02G017100.1
GrpSyn_000689	terpene synthase 10-like	2	1	1	1	ClPanG010080.1;Cla97C02G027150.2	CmUC02G026530.1	CaUC02G026650.1	CcUC02G018040.1
GrpSyn_000691	transcription factor MYB4-like	2	1	1	1	ClPanG022070.1;Cla97C02G027860.1	CmUC02G027240.1	CaUC02G027280.1	CcUC02G018680.1
GrpSyn_000692	G-type lectin S-receptor-like serine/threonine-protein kinase	2	1	1	1	ClPanG021440.1;Cla97C02G027920.2	CmUC02G027300.1	CaUC02G027350.1	CcUC02G018750.1
GrpSyn_000696	Histidine kinase	2	1	1	1	ClPanG008780.1;Cla97C02G029180.2	CmUC02G028510.1	CaUC02G028550.1	CcUC02G020010.1
GrpSyn_000697	long chain acyl-CoA synthetase 8	2	1	1	1	ClPanG021760.1;Cla97C02G029500.2	CmUC02G028760.1	CaUC02G028830.1	CcUC02G020280.1
GrpSyn_000698	phototropin-2-like	2	1	1	1	ClPanG000810.1;Cla97C02G029650.2	CmUC02G028890.1	CaUC02G028980.1	CcUC02G020410.1
GrpSyn_000700	Cytokinin riboside 5'-monophosphate phosphoribohydrolase	2	1	1	1	ClPanG019710.1;Cla97C02G030350.2	CmUC02G029530.1	CaUC02G029620.1	CcUC02G021020.1
GrpSyn_000701	Expansin-like A1	2	1	1	1	ClPanG012320.1;Cla97C02G030430.1	CmUC02G029610.1	CaUC02G029700.1	CcUC02G021110.1
GrpSyn_000704	Auxin-responsive protein	2	1	1	1	ClPanG000730.1;Cla97C02G031245.1	CmUC02G030400.1	CaUC02G030590.1	CcUC02G021920.1
GrpSyn_000707	Transcription factor bHLH95-like	2	1	1	1	ClPanG013270.1;Cla97C02G032920.1	CmUC02G032120.1	CaUC02G032190.1	CcUC02G023510.1
GrpSyn_000708	Leucine-rich repeat family protein	2	1	1	1	ClPanG001810.1;Cla97C02G033140.1	CmUC02G032390.1	CaUC02G032390.1	CcUC02G023790.1
GrpSyn_000709	UNC-50 family protein	2	1	1	1	ClPanG007260.1;Cla97C02G033280.2	CmUC02G032510.1	CaUC02G032510.1	CcUC02G023910.1
GrpSyn_000710	vacuolar-sorting receptor 3-like	2	1	1	1	ClPanG007830.1;Cla97C02G033790.2	CmUC02G032980.1	CaUC02G032920.1	CcUC02G024380.1
GrpSyn_000713	ATPase family AAA domain-containing protein 3-like	2	1	1	1	ClPanG008340.1;Cla97C02G034370.2	CmUC02G033610.1	CaUC02G034090.1	CcUC02G025070.1
GrpSyn_000714	RNA polymerase sigma factor sigA	2	1	1	1	ClPanG008330.1;Cla97C02G034560.2	CmUC02G033800.1	CaUC02G034310.1	CcUC02G025280.1
GrpSyn_000716	SAM domain-containing protein	2	1	1	1	ClPanG020280.1;Cla97C02G035690.2	CmUC02G035150.1	CaUC02G035030.1	CcUC02G026670.1
GrpSyn_000718	Zinc finger protein CONSTANS-LIKE 12	2	1	1	1	Cla97C02G035020.2;Cla97C02G035030.1	CmUC02G034320.1	CaUC02G035760.1	CcUC02G025900.1
GrpSyn_000719	Vacuolar cation/proton exchanger	2	1	1	1	ClPanG007050.1;Cla97C02G036440.2	CmUC02G036180.1	CaUC02G036050.1	CcUC02G027570.1
GrpSyn_000720	Nucleoporin NUP188-like protein	2	1	1	1	ClPanG008240.1;Cla97C02G037230.2	CmUC02G037030.1	CaUC02G036900.1	CcUC02G028460.1
GrpSyn_000726	LOB domain-containing protein	2	1	1	1	ClPanG013200.1;Cla97C02G038990.2	CmUC02G038820.1	CaUC02G038650.1	CcUC02G030290.1
GrpSyn_000727	RNA-binding (RRM/RBD/RNP motifs) family protein	2	1	1	1	ClPanG010770.1;Cla97C02G039510.1	CmUC02G039370.1	CaUC02G039200.1	CcUC02G030960.1
GrpSyn_000731	Solute carrier family 40 protein	2	1	1	1	ClPanG003180.1;Cla97C02G040640.2	CmUC02G040460.1	CaUC02G040310.1	CcUC02G031980.1
GrpSyn_000735	GDSL esterase/lipase	2	1	1	1	ClPanG010900.1;Cla97C02G041840.2	CmUC02G041630.1	CaUC02G041510.1	CcUC02G033300.1
GrpSyn_000737	Terpene cyclase/mutase family member	2	1	1	1	ClPanG016180.1;Cla97C02G042020.2	CmUC02G041790.1	CaUC02G041680.1	CcUC02G033470.1
GrpSyn_000738	Aldehyde dehydrogenase	2	1	1	1	ClPanG004010.1;Cla97C02G042430.2	CmUC02G042190.1	CaUC02G042160.1	CcUC02G033940.1
GrpSyn_000739	flowering locus K homology domain	2	1	1	1	ClPanG018900.1;Cla97C02G042600.1	CmUC02G042340.1	CaUC02G042290.1	CcUC02G034090.1
GrpSyn_000740	AT-hook motif nuclear-localized protein	2	1	1	1	ClPanG008550.1;Cla97C02G042690.2	CmUC02G042470.1	CaUC02G042420.1	CcUC02G034220.1
GrpSyn_000741	N-acetyltransferase domain-containing protein	2	1	1	1	ClPanG007910.1;Cla97C02G043330.2	CmUC02G043070.1	CaUC02G043030.1	CcUC02G034850.1
GrpSyn_000743	protein CONSERVED ONLY IN THE GREEN LINEAGE 160, chloroplastic	2	1	1	1	ClPanG021550.1;Cla97C02G043600.2	CmUC02G043300.1	CaUC02G043250.1	CcUC02G035150.1
GrpSyn_000744	HTH myb-type domain-containing protein	2	1	1	1	ClPanG008700.1;Cla97C02G043650.1	CmUC02G043360.1	CaUC02G043300.1	CcUC02G035190.1
GrpSyn_000746	Protein RALF-like 17	2	1	1	1	ClPanG002350.1;Cla97C02G044010.1	CmUC02G043720.1	CaUC02G043630.1	CcUC02G035560.1
GrpSyn_000748	Elongation factor 2-like	2	1	1	1	ClPanG012550.1;Cla97C02G044135.1	CmUC02G043860.1	CaUC02G043790.1	CcUC02G035700.1
GrpSyn_000749	tobamovirus multiplication protein 1 isoform X1	2	1	1	1	ClPanG003640.1;Cla97C02G044280.2	CmUC02G043990.1	CaUC02G043920.1	CcUC02G035820.1
GrpSyn_000750	Peroxidase	2	1	1	1	ClPanG008980.1;Cla97C02G045120.2	CmUC02G044750.1	CaUC02G044600.1	CcUC02G036640.1
GrpSyn_000752	Cell division control protein	2	1	1	1	ClPanG003050.1;Cla97C02G045650.2	CmUC02G045220.1	CaUC02G045050.1	CcUC02G037140.1
GrpSyn_000754	Pentatricopeptide repeat-containing protein	2	1	1	1	ClPanG017830.1;Cla97C02G045945.1	CmUC02G045540.1	CaUC02G045340.1	CcUC02G037470.1
GrpSyn_000756	RING-type E3 ubiquitin transferase	2	1	1	1	ClPanG008610.1;Cla97C02G046220.1	CmUC02G045810.1	CaUC02G045620.1	CcUC02G037820.1
GrpSyn_000757	WUSCHEL-related homeobox 3	2	1	1	1	ClPanG019250.1;Cla97C02G046470.1	CmUC02G046080.1	CaUC02G045870.1	CcUC02G038320.1
GrpSyn_000758	Laccase	2	1	1	1	ClPanG006640.1;Cla97C02G046700.2	CmUC02G046270.1	CaUC02G046090.1	CcUC02G038340.1
GrpSyn_000759	phototropin-1	2	1	1	1	ClPanG013970.1;Cla97C02G046720.2	CmUC02G046290.1	CaUC02G046110.1	CcUC02G038370.1
[truncated: 1,165 more rows]

[truncated: 10 more sheets: S11, S12, S13, S14, S15, S16, S17, S18, S19, S20]
